# Supplementary material for: Cryptosporidium modifies intestinal microvilli through an exported virulence factor
Source: Cell Host Microbe. Author manuscript; Available in PMC 2026 Mar 30. (PMC7618952; doi:10.1016/j.chom.2025.04.001)
Supplement: Vector Maps [file EMS213016-supplement-Vector_Maps.zip]

Archive with 51 entries (50 files):
- Supplementary genbank files/
- Supplementary genbank files/kvkc-mutant-mvp1-ha-nlucneo.gb
- __MACOSX/Supplementary genbank files/._kvkc-mutant-mvp1-ha-nlucneo.gb
- Supplementary genbank files/cplic-mcherry.gb
- __MACOSX/Supplementary genbank files/._cplic-mcherry.gb
- Supplementary genbank files/lsfv-mutant-mvp1-ha-nlucneo.gb
- __MACOSX/Supplementary genbank files/._lsfv-mutant-mvp1-ha-nlucneo.gb
- Supplementary genbank files/4_10-ha-nlucneo.gb
- __MACOSX/Supplementary genbank files/._4_10-ha-nlucneo.gb
- Supplementary genbank files/cplic-3xha.gb
- __MACOSX/Supplementary genbank files/._cplic-3xha.gb
- Supplementary genbank files/s-mutant-lsfv-point-mutation-mvp1-ha-nlucneo.gb
- __MACOSX/Supplementary genbank files/._s-mutant-lsfv-point-mutation-mvp1-ha-nlucneo.gb
- Supplementary genbank files/pcmv-ebp50.gb
- __MACOSX/Supplementary genbank files/._pcmv-ebp50.gb
- Supplementary genbank files/rlrr-mutant-mvp1-ha-nlucneo.gb
- __MACOSX/Supplementary genbank files/._rlrr-mutant-mvp1-ha-nlucneo.gb
- Supplementary genbank files/a6-pcdna4to-ha-medle.gb
- __MACOSX/Supplementary genbank files/._a6-pcdna4to-ha-medle.gb
- Supplementary genbank files/f-mutant-lsfv-point-mutation-mvp1-ha-nlucneo.gb
- __MACOSX/Supplementary genbank files/._f-mutant-lsfv-point-mutation-mvp1-ha-nlucneo.gb
- Supplementary genbank files/f9-pcdna4to-ha-gfp.gb
- __MACOSX/Supplementary genbank files/._f9-pcdna4to-ha-gfp.gb
- Supplementary genbank files/2_420-ha-nlucneo.gb
- __MACOSX/Supplementary genbank files/._2_420-ha-nlucneo.gb
- Supplementary genbank files/2_450-ha-nlucneo.gb
- __MACOSX/Supplementary genbank files/._2_450-ha-nlucneo.gb
- Supplementary genbank files/l-mutant-lsfv-point-mutation-mvp1-ha-nlucneo.gb
- __MACOSX/Supplementary genbank files/._l-mutant-lsfv-point-mutation-mvp1-ha-nlucneo.gb
- Supplementary genbank files/pcdna4to-ha-nosp-mvp1-dtkl.gb
- __MACOSX/Supplementary genbank files/._pcdna4to-ha-nosp-mvp1-dtkl.gb
- Supplementary genbank files/2_440-ha-nlucneo.gb
- __MACOSX/Supplementary genbank files/._2_440-ha-nlucneo.gb
- Supplementary genbank files/2_430-ha-nlucneo.gb
- __MACOSX/Supplementary genbank files/._2_430-ha-nlucneo.gb
- Supplementary genbank files/2_410-ha-nlucneo.gb
- __MACOSX/Supplementary genbank files/._2_410-ha-nlucneo.gb
- Supplementary genbank files/sp-truncated-mutant-mvp1-ha-nlucneo.gb
- __MACOSX/Supplementary genbank files/._sp-truncated-mutant-mvp1-ha-nlucneo.gb
- Supplementary genbank files/a3-pcdna4to-hanosp-mvp1.gb
- __MACOSX/Supplementary genbank files/._a3-pcdna4to-hanosp-mvp1.gb
- Supplementary genbank files/g4-and-g5-mvp1-ha-nlucneo.gb
- __MACOSX/Supplementary genbank files/._g4-and-g5-mvp1-ha-nlucneo.gb
- Supplementary genbank files/v-mutant-lsfv-point-mutation-mvp1-ha-nlucneo.gb
- __MACOSX/Supplementary genbank files/._v-mutant-lsfv-point-mutation-mvp1-ha-nlucneo.gb
- Supplementary genbank files/2_400-ha-nlucneo.gb
- __MACOSX/Supplementary genbank files/._2_400-ha-nlucneo.gb
- Supplementary genbank files/2_390-ha-nlucneo.gb
- __MACOSX/Supplementary genbank files/._2_390-ha-nlucneo.gb
- Supplementary genbank files/pcdna4to-flag-gfp.gb
- __MACOSX/Supplementary genbank files/._pcdna4to-flag-gfp.gb
