# Supplementary material for: Cryptosporidium modifies intestinal microvilli through an exported virulence factor
Source: Cell Host Microbe. Author manuscript; Available in PMC 2026 Mar 30. (PMC7618952; doi:10.1016/j.chom.2025.04.001)
Supplement: Vector Maps [file EMS213016-supplement-Vector_Maps.zip › Supplementary genbank files/cplic-mcherry.gb]

LOCUS       cpLIC_mCherry           5445 bp ds-DNA     circular     26-MAR-2025
DEFINITION  .
COMMENT     Imported using the Genbank importer. File name:
            I3-cplicmcherry_eno.gb
FEATURES             Location/Qualifiers
     CDS             976..1635
                     /label="AmpR"
     rep_origin      1733..2415
                     /label="ColE1 origin"
     misc_feature    2857..2907
                     /label="LIC site"
     misc_feature    2908..3618
                     /label="mCherry"
     misc_feature    3625..3670
                     /label="3'ALDO cgd1_3020"
     misc_feature    3679..4035
                     /label="5'ENO cgd5_1960"
     misc_feature    4042..4554
                     /label="Nluc"
     misc_feature    4561..5355
                     /label="Neo"
     misc_feature    5362..5412
                     /label="3'ENO cgd5_1960"
ORIGIN
        1 CAATTCGCCC TATAGTGAGT CGTATTACAA TTCACTGGCC GTCGTTTTAC AACGTCGTGA
       61 CTGGGAAAAC CCTGGCGTTA CCCAACTTAA TCGCCTTGCA GCACATCCCC CCTTCGCCAG
      121 CTGGCGTAAT AGCGAAGAGG CCCGCACCGA TCGCCCTTCC CAACAGTTGC GTAGCCTGAA
      181 TGGCGAATGG GACGCGCCCT GTAGCGGCGC ATTAAGCGCG GCGGGTGTGG TGGTTACGCG
      241 CAGCGTGACC GCTACACTTG CCAGCGCCCT AGCGCCCGCT CCTTTCGCTT TCTTCCCTTC
      301 CTTTCTCGCC ACGTTCGCCG GCTTTCCCCG TCAAGCTCTA AATCGGGGGC TCCCTTTAGG
      361 GTTCCGATTT AGTGCTTTAC GGCACCTCGA CCCCAAAAAA CTTGATTAGG GTGATGGTTC
      421 ACGTAGTGGG CCATCGCCCT GATAGACGGT TTTTCGCCCT TTGACGTTGG AGTCCACGTT
      481 CTTTAATAGT GGACTCTTGT TCCAAACTGG AACAACACTC AACCCTATCT CGGTCTATTC
      541 TTTTGATTTA TAAGGGATTT TGCCGATTTC GGCCTATTGG TTAAAAAATG AGCTGATTTA
      601 ACAAAAATTT AACGCGAATT TTAACAAAAT ATTAACGTTT ACAATTTAGG TGGCACTTTT
      661 CGGGGAAATG TGCGCGGAAC CCCTATTTGT TTATTTTTCT AAATACATTC AAATATGTAT
      721 CCGCTCATGA GACAATAACC CTGATAAATG CTTCAATAAT ATTGAAAAAG GAAGAGTATG
      781 AGTATTCAAC ATTTCCGTGT CGCCCTTATT CCCTTTTTTG CGGCATTTTG CCTTCCTGTT
      841 TTTGCTCACC CAGAAACGCT GGTGAAAGTA AAAGATGCTG AAGATCAGTT GGGTGCACGA
      901 GTGGGTTACA TCGAACTGGA TCTCAACAGC GGTAAGATCC TTGAGAGTTT TCGCCCCGAA
      961 GAACGTTTTC CAATGATGAG CACTTTTAAA GTTCTGCTAT GTGGCGCGGT ATTATCCCGT
     1021 ATTGACGCCG GGCAAGAGCA ACTCGGTCGC CGCATACACT ATTCTCAGAA TGACTTGGTT
     1081 GAGTACTCAC CAGTCACAGA AAAGCATCTT ACGGATGGCA TGACAGTAAG AGAATTATGC
     1141 AGTGCTGCCA TAAGCATGAG TGATAACACT GCGGCCAACT TACTTCTGAC AACGATCGGA
     1201 GGACCGAAGG AGCTAACCGC TTTTTTTCAC AACATGGGGG ATCATGTAAC TCGCCTTGAT
     1261 CGTTGGGAAC CGGAGCTGAA TGAAGCCATA CCAAACGACG AGCGTGACAC CACGATGCCT
     1321 GTAGCAATGG CAACAACGTT GCGCAAACTA TTAACTGGCG AACTACTTAC TCTAGCTTCC
     1381 CGGCAACAAT TAATAGACTG GATGGAGGCG GATAAAGTTG CAGGACCACT TCTGCGCTCG
     1441 GCCCTTCCGG CTGGCTGGTT TATTGCTGAT AAATCTGGAG CCGGTGAGCG TGGGTCTCGC
     1501 GGTATCATTG CAGCACTGGG GCCAGATGGT AAGCCCTCCC GTATCGTAGT TATCTACACG
     1561 ACGGGCAGTC AGGCAACTAT GGATGAACGA AATAGACAGA TCGCTGAGAT AGGTGCCTCA
     1621 CTGATTAAGC ATTGGTAACT GTCAGACCAA GTTTACTCAT ATATACTTTA GATTGATTTA
     1681 AAACTTCATT TTTAATTTAA AAGGATCTAG GTGAAGATCC TTTTTGATAA TCTCATGACC
     1741 AAAATCCCTT AACGTGAGTT TTCGTTCCAC TGAGCGTCAG ACCCCGTAGA AAAGATCAAA
     1801 GGATCTTCTT GAGATCCTTT TTTTCTGCGC GTAATCTGCT GCTTGCAAAC AAAAAAACCA
     1861 CCGCTACCAG CGGTGGTTTG TTTGCCGGAT CAAGAGCTAC CAACTCTTTT TCCGAAGGTA
     1921 ACTGGCTTCA GCAGAGCGCA GATACCAAAT ACTGTCCTTC TAGTGTAGCC GTAGTTAGGC
     1981 CACCACTTCA AGAACTCTGT AGCACCGCCT ACATACCTCG CTCTGCTAAT CCTGTTACCA
     2041 GTGGCTGCTG CCAGTGGCGA TAAGTCGTGT CTTACCGGGT TGGACTCAAG ACGATAGTTA
     2101 CCGGATAAGG CGCAGCGGTC GGGCTGAACG GGGGGTTCGT GCACACAGCC CAGCTTGGAG
     2161 CGAACGACCT ACACCGAACT GAGATACCTA CAGCGTGAGC ATTGAGAAAG CGCCACGCTT
     2221 CCCGAAGGGA GAAAGGCGGA CAGGTATCCG GTAAGCGGCA GGGTCGGAAC AGGAGAGCGC
     2281 ACGAGGGAGC TTCCAGGGGG GAACGCCTGG TATCTTTATA GTCCTGTCGG GTTTCGCCAC
     2341 CTCTGACTTG AGCGTCGATT TTTGTGATGC TCGTCAGGGG GGCCGAGCCT ATGGAAAAAC
     2401 GCCAGCAACG CGGCCTTTTT ACGGTTCCTG GCCTTTTGCT GGCCTTTTGC TCACATGTTC
     2461 TTTCCTGCGT TATCCCCTGA TTCTGTGGAT AACCGTATTA CCGCCTTTGA GTGAGCTGAT
     2521 ACCGCTCGCC GCAGCCGAAC GACCGAGCGC AGCGAGTCAG TGAGCGAGGA AGCGGAAGAG
     2581 CGCCCAATAC GCAAACCGCC TCTCCCCGCG CGTTGGCCGA TTCATTAATG CAGCTGGCAC
     2641 GACAGGTTTC CCGACTGGAA AGCGGGCAGT GAGCGCAACG CAATTAATGT GAGTTACCTC
     2701 ACTCATTAGG CACCCCAGGC TTTACACTTT ATGCTTCCGG CTCCTATGTT GTGTGGAATT
     2761 GTGAGCGGAT AACAATTTCA CACAGGAAAC AGCTATGACC ATGATTACGC CAAGCTCGGA
     2821 ATTAACCCTC ACTAAAGGGA ACAAAAGCTG GGTACCctgt acttccaatc caatttaatt
     2881 aaaattggaa gtggaggacg ggaattcATG GTGAGCAAGG GCGAGGAGGA TAACATGGCC
     2941 ATCATCAAGG AGTTCATGCG CTTCAAGGTG CACATGGAGG GCTCCGTGAA CGGCCACGAG
     3001 TTCGAGATCG AGGGCGAGGG CGAGGGCCGC CCCTACGAGG GCACCCAGAC CGCCAAGCTG
     3061 AAGGTGACCA AGGGTGGCCC CCTGCCCTTC GCCTGGGACA TCCTGTCCCC TCAGTTCATG
     3121 TACGGCTCCA AGGCCTACGT GAAGCACCCC GCCGACATCC CCGACTACTT GAAGCTGTCC
     3181 TTCCCCGAGG GCTTCAAGTG GGAGCGCGTG ATGAACTTCG AGGACGGCGG CGTGGTGACC
     3241 GTGACCCAGG ACTCCTCCCT GCAGGACGGC GAGTTCATCT ACAAGGTGAA GCTGCGCGGC
     3301 ACCAACTTCC CCTCCGACGG CCCCGTAATG CAGAAGAAGA CCATGGGCTG GGAGGCCTCC
     3361 TCCGAGCGGA TGTACCCCGA GGACGGCGCC CTGAAGGGCG AGATCAAGCA GAGGCTGAAG
     3421 CTGAAGGACG GCGGCCACTA CGACGCTGAG GTCAAGACCA CCTACAAGGC CAAGAAGCCC
     3481 GTGCAGCTGC CCGGCGCCTA CAACGTCAAC ATCAAGTTGG ACATCACCTC CCACAACGAG
     3541 GACTACACCA TCGTGGAACA GTACGAACGC GCCGAGGGCC GCCACTCCAC CGGCGGCATG
     3601 GACGAGCTGT ACAAGTAACC CGGGATGCAT CTTCATTTAG TATCTTAGGT CGATAAACTT
     3661 TACTTTATTT GGCGCGCCtg gggaaactaa atatactgaa attcggtaga ttctatatct
     3721 cacgggacag cttttcacac acacttagtt ctatattgcg tcataacttt tgtttttttt
     3781 tgttgcactt tttttctctt atattcaagt aagtggttta gattctctaa gggcgggaat
     3841 atgaattagt ggcaattcaa aggatttaaa cgatcaggcg cctgcacacc aaactctaat
     3901 tcgtacacag catgcccgag gttatagata tagatactgc gaaattattt tcattgtttc
     3961 agttaagaaa taataaaata ttttattata gttattttcc aaatttattt gagatttttg
     4021 tattgaagtt tagccgtcga cATGGTCTTC ACACTCGAAG ATTTCGTTGG GGACTGGCGA
     4081 CAGACAGCCG GCTACAACCT GGACCAAGTC CTTGAACAGG GAGGTGTGTC CAGTTTGTTT
     4141 CAGAATCTCG GGGTGTCCGT AACTCCGATC CAAAGGATTG TCCTGAGCGG TGAAAATGGG
     4201 CTGAAGATCG ACATCCATGT CATCATCCCG TATGAAGGTC TGAGCGGCGA CCAAATGGGC
     4261 CAGATCGAAA AAATTTTTAA GGTGGTGTAC CCTGTGGATG ATCATCACTT TAAGGTGATC
     4321 CTGCACTATG GCACACTGGT AATCGACGGG GTTACGCCGA ACATGATCGA CTATTTCGGA
     4381 CGGCCGTATG AAGGCATCGC CGTGTTCGAC GGCAAAAAGA TCACTGTAAC AGGGACCCTG
     4441 TGGAACGGCA ACAAAATTAT CGACGAGCGC CTGATCAACC CCGACGGCTC CCTGCTGTTC
     4501 CGAGTAACCA TCAACGGAGT GACCGGCTGG CGGCTGTGCG AACGCATTCT GGCGgctagc
     4561 ATGATTGAAC AAGATGGTTT ACACGCTGGT TCTCCCGCCG CTTGGGTCGA AAGACTTTTC
     4621 GGTTATGACT GGGCTCAACA AACCATCGGT TGCTCTGATG CCGCCGTCTT CCGTCTTTCT
     4681 GCTCAAGGTC GTCCTGTTCT TTTCGTCAAG ACCGACCTTT CTGGTGCCCT TAATGAACTT
     4741 CAAGATGAAG CTGCCCGTCT TTCTTGGCTT GCCACCACCG GTGTTCCTTG CGCTGCTGTC
     4801 CTTGACGTTG TCACTGAAGC CGGTAGAGAC TGGCTTCTTT TAGGTGAAGT CCCCGGTCAA
     4861 GATCTTCTTT CTTCTCACCT TGCTCCTGCC GAAAAAGTTT CTATCATGGC TGATGCTATG
     4921 CGTCGTCTTC ATACCCTTGA TCCCGCTACC TGCCCTTTCG ACCACCAAGC CAAACATCGT
     4981 ATCGAACGTG CTCGTACTCG TATGGAAGCC GGTCTTGTCG ATCAAGATGA TCTTGACGAA
     5041 GAACATCAAG GTCTTGCCCC TGCCGAACTT TTCGCCAGAC TTAAGGCCCG TATGCCCGAC
     5101 GGTGAAGATC TTGTCGTCAC CCATGGTGAT GCCTGCTTAC CCAATATCAT GGTTGAAAAT
     5161 GGTCGTTTTT CTGGTTTCAT CGACTGTGGT CGTCTTGGTG TCGCCGACCG TTATCAAGAT
     5221 ATTGCCTTAG CTACCCGTGA TATTGCTGAA GAACTTGGTG GTGAATGGGC TGACCGTTTC
     5281 CTTGTCCTTT ACGGTATCGC CGCTCCCGAT TCTCAACGTA TCGCCTTCTA TCGTCTTCTT
     5341 GACGAATTCT TCTGAcaatt gGTTCGTGGC GTGTAGGATA GTATCGATTA AGTTTTTCTT
     5401 TTTATCTTAA TTACTAGTac caatcaGTTT AAACGCGATG AGCTC
//
