# Supplementary material for: Cryptosporidium modifies intestinal microvilli through an exported virulence factor
Source: Cell Host Microbe. Author manuscript; Available in PMC 2026 Mar 30. (PMC7618952; doi:10.1016/j.chom.2025.04.001)
Supplement: Vector Maps [file EMS213016-supplement-Vector_Maps.zip › Supplementary genbank files/lsfv-mutant-mvp1-ha-nlucneo.gb]

LOCUS       LSFV_mutant_MVP1-HA_Nlu 5754 bp ds-DNA     circular     26-MAR-2025
DEFINITION  .
SOURCE      synthetic DNA construct
  ORGANISM  synthetic DNA construct
COMMENT     Imported using the Genbank importer. File name: New
            Assembly_assembledseq.gb synthetic DNA NEBuilder-generated oligos
            (UPPERCASE = gene-specific, lowercase = overlap) 5SRPvector_fwd:
            CAATTGGTTCGTGGCGTG 5SRPvector_fwd 3'Tm: 64.7  3'Ta: 64.2
            5SRPvector_rev: GGCTAAACTTCAATACAAAAATCTCAAATAAATTTG 5SRPvector_rev
            3'Tm: 63.2  3'Ta: 64.2 NlucNeo_fwd:
            ttttgtattgaagtttagccATGGTCTTCACACTCGAAG NlucNeo_fwd 3'Tm: 61.3
            3'Ta: 60.1 NlucNeo_rev: tacacgccacgaaccaattgTCAGAAGAATTCGTCAAGAAG
            NlucNeo_rev 3'Tm: 59.1  3'Ta: 60.1
FEATURES             Location/Qualifiers
     misc_feature    43..71
                     /label="AmpR promoter"
     misc_feature    113..973
                     /label="AmpR-BLA"
     rep_origin      1068..1750
                     /label="ColE1 origin"
     misc_feature    2192..2599
                     /label="5'MVP1"
     misc_feature    2600..3176
                     /label="MVP1"
     CDS             2600..3268
                     /label="Translation 2600-3268"
                     /translation="MKFLSNLSIISILAVIAVFYSFTSTESDLASSSYYEAAAAKVKCGGGFCKRLRRALCCCSGGEEEEQPEMVIGNPTDFQHLHSGGLQMRDSDGRLTSRIPSLGTSGPDFSNEGYQSGDEDNNEGNDDTSSVTSSSSSSSSSSSSSSSSSSSSSSSSSSGSSSSGSSSSGSSSSGSSSSSSPPVNGNEYDTKLPRYPYDVPDYAGYPYDVPDYAYPYDVPDYA*"
     CDS             3176..3265
                     /label="3xHA"
     misc_feature    3275..3320
                     /label="3'ALDO cgd1_3020"
     misc_feature    3329..3685
                     /label="5'ENO cgd5_1960"
     misc_feature    3686..4198
                     /label="Nluc"
     misc_feature    4205..4999
                     /label="NeoR"
     misc_feature    5006..5056
                     /label="3'ENO cgd5_1960"
ORIGIN
        1 aaatgtgcgc ggaaccccta tttgtttatt tttctaaata cattcaaata tgtatccgct
       61 catgagacaa taaccctgat aaatgcttca ataatattga aaaaggaaga gtatgagtat
      121 tcaacatttc cgtgtcgccc ttattccctt ttttgcggca ttttgccttc ctgtttttgc
      181 tcacccagaa acgctggtga aagtaaaaga tgctgaagat cagttgggtg cacgagtggg
      241 ttacatcgaa ctggatctca acagcggtaa gatccttgag agttttcgcc ccgaagaacg
      301 ttttccaatg atgagcactt ttaaagttct gctatgtggc gcggtattat cccgtattga
      361 cgccgggcaa gagcaactcg gtcgccgcat acactattct cagaatgact tggttgagta
      421 ctcaccagtc acagaaaagc atcttacgga tggcatgaca gtaagagaat tatgcagtgc
      481 tgccataagc atgagtgata acactgcggc caacttactt ctgacaacga tcggaggacc
      541 gaaggagcta accgcttttt ttcacaacat gggggatcat gtaactcgcc ttgatcgttg
      601 ggaaccggag ctgaatgaag ccataccaaa cgacgagcgt gacaccacga tgcctgtagc
      661 aatggcaaca acgttgcgca aactattaac tggcgaacta cttactctag cttcccggca
      721 acaattaata gactggatgg aggcggataa agttgcagga ccacttctgc gctcggccct
      781 tccggctggc tggtttattg ctgataaatc tggagccggt gagcgtgggt ctcgcggtat
      841 cattgcagca ctggggccag atggtaagcc ctcccgtatc gtagttatct acacgacggg
      901 cagtcaggca actatggatg aacgaaatag acagatcgct gagataggtg cctcactgat
      961 taagcattgg taactgtcag accaagttta ctcatatata ctttagattg atttaaaact
     1021 tcatttttaa tttaaaagga tctaggtgaa gatccttttt gataatctca tgaccaaaat
     1081 cccttaacgt gagttttcgt tccactgagc gtcagacccc gtagaaaaga tcaaaggatc
     1141 ttcttgagat cctttttttc tgcgcgtaat ctgctgcttg caaacaaaaa aaccaccgct
     1201 accagcggtg gtttgtttgc cggatcaaga gctaccaact ctttttccga aggtaactgg
     1261 cttcagcaga gcgcagatac caaatactgt ccttctagtg tagccgtagt taggccacca
     1321 cttcaagaac tctgtagcac cgcctacata cctcgctctg ctaatcctgt taccagtggc
     1381 tgctgccagt ggcgataagt cgtgtcttac cgggttggac tcaagacgat agttaccgga
     1441 taaggcgcag cggtcgggct gaacgggggg ttcgtgcaca cagcccagct tggagcgaac
     1501 gacctacacc gaactgagat acctacagcg tgagcattga gaaagcgcca cgcttcccga
     1561 agggagaaag gcggacaggt atccggtaag cggcagggtc ggaacaggag agcgcacgag
     1621 ggagcttcca ggggggaacg cctggtatct ttatagtcct gtcgggtttc gccacctctg
     1681 acttgagcgt cgatttttgt gatgctcgtc aggggggccg agcctatgga aaaacgccag
     1741 caacgcggcc tttttacggt tcctggcctt ttgctggcct tttgctcaca tgttctttcc
     1801 tgcgttatcc cctgattctg tggataaccg tattaccgcc tttgagtgag ctgataccgc
     1861 tcgccgcagc cgaacgaccg agcgcagcga gtcagtgagc gaggaagcgg aagagcgccc
     1921 aatacgcaaa ccgcctctcc ccgcgcgttg gccgattcat taatgcagct ggcacgacag
     1981 gtttcccgac tggaaagcgg gcagtgagcg caacgcaatt aatgtgagtt acctcactca
     2041 ttaggcaccc caggctttac actttatgct tccggctcct atgttgtgtg gaattgtgag
     2101 cggataacaa tttcacacag gaaacagcta tgaccatgat tacgccaagc tcggaattaa
     2161 ccctcactaa agggaacaaa agctgggtac ctatggatat cttgagtacc tcgcctaatt
     2221 acgatttcaa tcttttcaaa atcaatttca aaaaataaaa agaattaaaa aaagtaataa
     2281 tcagtcaaat tactaagtgc gaattttcat ttgccaaatt ttattcctaa actactgtca
     2341 aaataggacg catttgcatt tccctccacc ctgttttgca ttgccgccat gacgtttttt
     2401 tttgcgatac caccatttaa aggcataagc gggaggcgat actggacgtt gatctattgt
     2461 tattataaca atgggtctat ttacattaac ttcaagcaat atattatcaa ttataagtaa
     2521 tattcactga catgaaactt aataaaagaa tttcctcagt tcaatcactt tttacattgt
     2581 ttttattttt ttcccaaaaa tgaaattttt atcaaatttg tcgattatct caatattggc
     2641 tgttattgct gtcttttaca gctttacttc tactgaatct gatcttgcat caagtagtta
     2701 ctacgaagct gccgcagcga aggttaaatg cggtggtgga ttttgcaaga ggcttagaag
     2761 ggcactttgc tgttgctccg gcggtgaaga agaagagcaa ccagaaatgg taattggtaa
     2821 tccaactgat ttccaacact tacattcagg tggtctacag atgagagact cagatggaag
     2881 acttacttct cgaattccat ctctcggtac ttctggtcct gactttagta atgagggcta
     2941 tcaatcagga gatgaggata acaatgaagg caacgatgac acaagtagtg tgacatcatc
     3001 aagttcatca tcaagttcat catcatcaag ttcctcatca tcaagttcct catcatcaag
     3061 ttcctcatca tcaggttcct catcatcagg ttcctcatca tcaggttcct catcatcagg
     3121 ttcatcatca tcatcatccc ctcctgtaaa tggaaatgaa tatgacacaa aacttcctag
     3181 gtacccgtac gacgtcccgg actacgctgg ctatccctat gatgtgcccg attatgcgta
     3241 tccttacgat gttccagatt atgcctaacc cgggatgcat cttcatttag tatcttaggt
     3301 cgataaactt tactttattt ggcgcgcctg gggaaactaa atatactgaa attcggtaga
     3361 ttctatatct cacgggacag cttttcacac acacttagtt ctatattgcg tcataacttt
     3421 tgtttttttt tgttgcactt tttttctctt atattcaagt aagtggttta gattctctaa
     3481 gggcgggaat atgaattagt ggcaattcaa aggatttaaa cgatcaggcg cctgcacacc
     3541 aaactctaat tcgtacacag catgcccgag gttatagata tagatactgc gaaattattt
     3601 tcattgtttc agttaagaaa taataaaata ttttattata gttattttcc aaatttattt
     3661 gagatttttg tattgaagtt tagccatggt cttcacactc gaagatttcg ttggggactg
     3721 gcgacagaca gccggctaca acctggacca agtccttgaa cagggaggtg tgtccagttt
     3781 gtttcagaat ctcggggtgt ccgtaactcc gatccaaagg attgtcctga gcggtgaaaa
     3841 tgggctgaag atcgacatcc atgtcatcat cccgtatgaa ggtctgagcg gcgaccaaat
     3901 gggccagatc gaaaaaattt ttaaggtggt gtaccctgtg gatgatcatc actttaaggt
     3961 gatcctgcac tatggcacac tggtaatcga cggggttacg ccgaacatga tcgactattt
     4021 cggacggccg tatgaaggca tcgccgtgtt cgacggcaaa aagatcactg taacagggac
     4081 cctgtggaac ggcaacaaaa ttatcgacga gcgcctgatc aaccccgacg gctccctgct
     4141 gttccgagta accatcaacg gagtgaccgg ctggcggctg tgcgaacgca ttctggcggc
     4201 tagcatgatt gaacaagatg gtttacacgc tggttctccc gccgcttggg tcgaaagact
     4261 tttcggttat gactgggctc aacaaaccat cggttgctct gatgccgccg tcttccgtct
     4321 ttctgctcaa ggtcgtcctg ttcttttcgt caagaccgac ctttctggtg cccttaatga
     4381 acttcaagat gaagctgccc gtctttcttg gcttgccacc accggtgttc cttgcgctgc
     4441 tgtccttgac gttgtcactg aagccggtag agactggctt cttttaggtg aagtccccgg
     4501 tcaagatctt ctttcttctc accttgctcc tgccgaaaaa gtttctatca tggctgatgc
     4561 tatgcgtcgt cttcataccc ttgatcccgc tacctgccct ttcgaccacc aagccaaaca
     4621 tcgtatcgaa cgtgctcgta ctcgtatgga agccggtctt gtcgatcaag atgatcttga
     4681 cgaagaacat caaggtcttg cccctgccga acttttcgcc agacttaagg cccgtatgcc
     4741 cgacggtgaa gatcttgtcg tcacccatgg tgatgcctgc ttacccaata tcatggttga
     4801 aaatggtcgt ttttctggtt tcatcgactg tggtcgtctt ggtgtcgccg accgttatca
     4861 agatattgcc ttagctaccc gtgatattgc tgaagaactt ggtggtgaat gggctgaccg
     4921 tttccttgtc ctttacggta tcgccgctcc cgattctcaa cgtatcgcct tctatcgtct
     4981 tcttgacgaa ttcttctgac aattggttcg tggcgtgtag gatagtatcg attaagtttt
     5041 tctttttatc ttaattacta gtaccaatca gtttaaacgc gatgagctcc aattcgccct
     5101 atagtgagtc gtattacaat tcactggccg tcgttttaca acgtcgtgac tgggaaaacc
     5161 ctggcgttac ccaacttaat cgccttgcag cacatccccc cttcgccagc tggcgtaata
     5221 gcgaagaggc ccgcaccgat cgcccttccc aacagttgcg tagcctgaat ggcgaatggg
     5281 acgcgccctg tagcggcgca ttaagcgcgg cgggtgtggt ggttacgcgc agcgtgaccg
     5341 ctacacttgc cagcgcccta gcgcccgctc ctttcgcttt cttcccttcc tttctcgcca
     5401 cgttcgccgg ctttccccgt caagctctaa atcgggggct ccctttaggg ttccgattta
     5461 gtgctttacg gcacctcgac cccaaaaaac ttgattaggg tgatggttca cgtagtgggc
     5521 catcgccctg atagacggtt tttcgccctt tgacgttgga gtccacgttc tttaatagtg
     5581 gactcttgtt ccaaactgga acaacactca accctatctc ggtctattct tttgatttat
     5641 aagggatttt gccgatttcg gcctattggt taaaaaatga gctgatttaa caaaaattta
     5701 acgcgaattt taacaaaata ttaacgttta caatttaggt ggcacttttc gggg
//
