# Supplementary material for: Cryptosporidium modifies intestinal microvilli through an exported virulence factor
Source: Cell Host Microbe. Author manuscript; Available in PMC 2026 Mar 30. (PMC7618952; doi:10.1016/j.chom.2025.04.001)
Supplement: Vector Maps [file EMS213016-supplement-Vector_Maps.zip › Supplementary genbank files/4_10-ha-nlucneo.gb]

LOCUS       4_10-HA_NlucNeo         5658 bp ds-DNA     circular     26-MAR-2025
DEFINITION  .
SOURCE      synthetic DNA construct
  ORGANISM  synthetic DNA construct
COMMENT     Imported using the Genbank importer. File name: New
            Assembly_assembledseq.gb synthetic DNA NEBuilder-generated oligos
            (UPPERCASE = gene-specific, lowercase = overlap) 5SRPvector_fwd:
            CAATTGGTTCGTGGCGTG 5SRPvector_fwd 3'Tm: 64.7  3'Ta: 64.2
            5SRPvector_rev: GGCTAAACTTCAATACAAAAATCTCAAATAAATTTG 5SRPvector_rev
            3'Tm: 63.2  3'Ta: 64.2 NlucNeo_fwd:
            ttttgtattgaagtttagccATGGTCTTCACACTCGAAG NlucNeo_fwd 3'Tm: 61.3
            3'Ta: 60.1 NlucNeo_rev: tacacgccacgaaccaattgTCAGAAGAATTCGTCAAGAAG
            NlucNeo_rev 3'Tm: 59.1  3'Ta: 60.1
FEATURES             Location/Qualifiers
     misc_feature    502..909
                     /label="5'MVP1"
     misc_feature    910..1389
                     /label="cgd4_10"
     CDS             910..1389
                     /translation="MKIFKLHLFISFLFLIFQYPSSISFHSNLLSFSFIKVKSPCCKAMRRIRRRLCCCCCSTSCDSDSEDELNSSSNTSEEQGHSNCQFNPESIDLEVIPPPPPFPAPQAPVESLSFSPPPSQEEIGSSFSSEDPDSLPSLPPPPPPVLPKPRRSVLRRVLNI"
     CDS             1390..1479
                     /label="3xHA"
     CDS             1390..1482
                     /label="Translation 1390-1482"
                     /translation="PRYPYDVPDYAGYPYDVPDYAYPYDVPDYA*"
     misc_feature    1489..1534
                     /label="3'ALDO cgd1_3020"
     misc_feature    1543..1899
                     /label="5'ENO cgd5_1960"
     misc_feature    1900..2412
                     /label="Nluc"
     misc_feature    2419..3213
                     /label="NeoR"
     misc_feature    3220..3270
                     /label="3'ENO cgd5_1960"
     misc_feature    4011..4039
                     /label="AmpR promoter"
     misc_feature    4081..4941
                     /label="AmpR-BLA"
     rep_origin      5036..60
                     /label="ColE1 origin"
ORIGIN
        1 cgatttttgt gatgctcgtc aggggggccg agcctatgga aaaacgccag caacgcggcc
       61 tttttacggt tcctggcctt ttgctggcct tttgctcaca tgttctttcc tgcgttatcc
      121 cctgattctg tggataaccg tattaccgcc tttgagtgag ctgataccgc tcgccgcagc
      181 cgaacgaccg agcgcagcga gtcagtgagc gaggaagcgg aagagcgccc aatacgcaaa
      241 ccgcctctcc ccgcgcgttg gccgattcat taatgcagct ggcacgacag gtttcccgac
      301 tggaaagcgg gcagtgagcg caacgcaatt aatgtgagtt acctcactca ttaggcaccc
      361 caggctttac actttatgct tccggctcct atgttgtgtg gaattgtgag cggataacaa
      421 tttcacacag gaaacagcta tgaccatgat tacgccaagc tcggaattaa ccctcactaa
      481 agggaacaaa agctgggtac ctatggatat cttgagtacc tcgcctaatt acgatttcaa
      541 tcttttcaaa atcaatttca aaaaataaaa agaattaaaa aaagtaataa tcagtcaaat
      601 tactaagtgc gaattttcat ttgccaaatt ttattcctaa actactgtca aaataggacg
      661 catttgcatt tccctccacc ctgttttgca ttgccgccat gacgtttttt tttgcgatac
      721 caccatttaa aggcataagc gggaggcgat actggacgtt gatctattgt tattataaca
      781 atgggtctat ttacattaac ttcaagcaat atattatcaa ttataagtaa tattcactga
      841 catgaaactt aataaaagaa tttcctcagt tcaatcactt tttacattgt ttttattttt
      901 ttcccaaaaA TGAAGATATT CAAGTTGCAC TTGTTCATTT CATTCTTGTT CTTGATATTT
      961 CAGTACCCAT CAAGTATTAG TTTTCATTCA AACTTGTTAT CATTTTCTTT TATTAAGGTA
     1021 AAGAGCCCAT GTTGCAAAGC TATGAGGAGG ATTAGAAGAA GGTTGTGTTG CTGTTGCTGC
     1081 TCAACAAGTT GCGATTCTGA TTCCGAGGAC GAATTGAATT CTTCAAGCAA TACCTCTGAA
     1141 GAACAAGGCC ACTCAAACTG TCAATTTAAT CCTGAATCAA TTGATTTAGA AGTAATACCA
     1201 CCACCACCTC CTTTTCCGGC CCCACAAGCT CCAGTAGAAT CACTTTCTTT CTCACCACCA
     1261 CCTTCACAAG AAGAAATTGG TTCGTCATTT AGTTCTGAAG ATCCAGACTC ACTTCCATCA
     1321 CTTCCACCAC CCCCTCCACC GGTTCTACCA AAGCCCAGAA GATCAGTGTT GAGGAGAGTT
     1381 CTTAACATAc ctaggtaccc gtacgacgtc ccggactacg ctggctatcc ctatgatgtg
     1441 cccgattatg cgtatcctta cgatgttcca gattatgcct aacccgggat gcatcttcat
     1501 ttagtatctt aggtcgataa actttacttt atttggcgcg cctggggaaa ctaaatatac
     1561 tgaaattcgg tagattctat atctcacggg acagcttttc acacacactt agttctatat
     1621 tgcgtcataa cttttgtttt tttttgttgc actttttttc tcttatattc aagtaagtgg
     1681 tttagattct ctaagggcgg gaatatgaat tagtggcaat tcaaaggatt taaacgatca
     1741 ggcgcctgca caccaaactc taattcgtac acagcatgcc cgaggttata gatatagata
     1801 ctgcgaaatt attttcattg tttcagttaa gaaataataa aatattttat tatagttatt
     1861 ttccaaattt atttgagatt tttgtattga agtttagcca tggtcttcac actcgaagat
     1921 ttcgttgggg actggcgaca gacagccggc tacaacctgg accaagtcct tgaacaggga
     1981 ggtgtgtcca gtttgtttca gaatctcggg gtgtccgtaa ctccgatcca aaggattgtc
     2041 ctgagcggtg aaaatgggct gaagatcgac atccatgtca tcatcccgta tgaaggtctg
     2101 agcggcgacc aaatgggcca gatcgaaaaa atttttaagg tggtgtaccc tgtggatgat
     2161 catcacttta aggtgatcct gcactatggc acactggtaa tcgacggggt tacgccgaac
     2221 atgatcgact atttcggacg gccgtatgaa ggcatcgccg tgttcgacgg caaaaagatc
     2281 actgtaacag ggaccctgtg gaacggcaac aaaattatcg acgagcgcct gatcaacccc
     2341 gacggctccc tgctgttccg agtaaccatc aacggagtga ccggctggcg gctgtgcgaa
     2401 cgcattctgg cggctagcat gattgaacaa gatggtttac acgctggttc tcccgccgct
     2461 tgggtcgaaa gacttttcgg ttatgactgg gctcaacaaa ccatcggttg ctctgatgcc
     2521 gccgtcttcc gtctttctgc tcaaggtcgt cctgttcttt tcgtcaagac cgacctttct
     2581 ggtgccctta atgaacttca agatgaagct gcccgtcttt cttggcttgc caccaccggt
     2641 gttccttgcg ctgctgtcct tgacgttgtc actgaagccg gtagagactg gcttctttta
     2701 ggtgaagtcc ccggtcaaga tcttctttct tctcaccttg ctcctgccga aaaagtttct
     2761 atcatggctg atgctatgcg tcgtcttcat acccttgatc ccgctacctg ccctttcgac
     2821 caccaagcca aacatcgtat cgaacgtgct cgtactcgta tggaagccgg tcttgtcgat
     2881 caagatgatc ttgacgaaga acatcaaggt cttgcccctg ccgaactttt cgccagactt
     2941 aaggcccgta tgcccgacgg tgaagatctt gtcgtcaccc atggtgatgc ctgcttaccc
     3001 aatatcatgg ttgaaaatgg tcgtttttct ggtttcatcg actgtggtcg tcttggtgtc
     3061 gccgaccgtt atcaagatat tgccttagct acccgtgata ttgctgaaga acttggtggt
     3121 gaatgggctg accgtttcct tgtcctttac ggtatcgccg ctcccgattc tcaacgtatc
     3181 gccttctatc gtcttcttga cgaattcttc tgacaattgg ttcgtggcgt gtaggatagt
     3241 atcgattaag tttttctttt tatcttaatt actagtacca atcagtttaa acgcgatgag
     3301 ctccaattcg ccctatagtg agtcgtatta caattcactg gccgtcgttt tacaacgtcg
     3361 tgactgggaa aaccctggcg ttacccaact taatcgcctt gcagcacatc cccccttcgc
     3421 cagctggcgt aatagcgaag aggcccgcac cgatcgccct tcccaacagt tgcgtagcct
     3481 gaatggcgaa tgggacgcgc cctgtagcgg cgcattaagc gcggcgggtg tggtggttac
     3541 gcgcagcgtg accgctacac ttgccagcgc cctagcgccc gctcctttcg ctttcttccc
     3601 ttcctttctc gccacgttcg ccggctttcc ccgtcaagct ctaaatcggg ggctcccttt
     3661 agggttccga tttagtgctt tacggcacct cgaccccaaa aaacttgatt agggtgatgg
     3721 ttcacgtagt gggccatcgc cctgatagac ggtttttcgc cctttgacgt tggagtccac
     3781 gttctttaat agtggactct tgttccaaac tggaacaaca ctcaacccta tctcggtcta
     3841 ttcttttgat ttataaggga ttttgccgat ttcggcctat tggttaaaaa atgagctgat
     3901 ttaacaaaaa tttaacgcga attttaacaa aatattaacg tttacaattt aggtggcact
     3961 tttcggggaa atgtgcgcgg aacccctatt tgtttatttt tctaaataca ttcaaatatg
     4021 tatccgctca tgagacaata accctgataa atgcttcaat aatattgaaa aaggaagagt
     4081 atgagtattc aacatttccg tgtcgccctt attccctttt ttgcggcatt ttgccttcct
     4141 gtttttgctc acccagaaac gctggtgaaa gtaaaagatg ctgaagatca gttgggtgca
     4201 cgagtgggtt acatcgaact ggatctcaac agcggtaaga tccttgagag ttttcgcccc
     4261 gaagaacgtt ttccaatgat gagcactttt aaagttctgc tatgtggcgc ggtattatcc
     4321 cgtattgacg ccgggcaaga gcaactcggt cgccgcatac actattctca gaatgacttg
     4381 gttgagtact caccagtcac agaaaagcat cttacggatg gcatgacagt aagagaatta
     4441 tgcagtgctg ccataagcat gagtgataac actgcggcca acttacttct gacaacgatc
     4501 ggaggaccga aggagctaac cgcttttttt cacaacatgg gggatcatgt aactcgcctt
     4561 gatcgttggg aaccggagct gaatgaagcc ataccaaacg acgagcgtga caccacgatg
     4621 cctgtagcaa tggcaacaac gttgcgcaaa ctattaactg gcgaactact tactctagct
     4681 tcccggcaac aattaataga ctggatggag gcggataaag ttgcaggacc acttctgcgc
     4741 tcggcccttc cggctggctg gtttattgct gataaatctg gagccggtga gcgtgggtct
     4801 cgcggtatca ttgcagcact ggggccagat ggtaagccct cccgtatcgt agttatctac
     4861 acgacgggca gtcaggcaac tatggatgaa cgaaatagac agatcgctga gataggtgcc
     4921 tcactgatta agcattggta actgtcagac caagtttact catatatact ttagattgat
     4981 ttaaaacttc atttttaatt taaaaggatc taggtgaaga tcctttttga taatctcatg
     5041 accaaaatcc cttaacgtga gttttcgttc cactgagcgt cagaccccgt agaaaagatc
     5101 aaaggatctt cttgagatcc tttttttctg cgcgtaatct gctgcttgca aacaaaaaaa
     5161 ccaccgctac cagcggtggt ttgtttgccg gatcaagagc taccaactct ttttccgaag
     5221 gtaactggct tcagcagagc gcagatacca aatactgtcc ttctagtgta gccgtagtta
     5281 ggccaccact tcaagaactc tgtagcaccg cctacatacc tcgctctgct aatcctgtta
     5341 ccagtggctg ctgccagtgg cgataagtcg tgtcttaccg ggttggactc aagacgatag
     5401 ttaccggata aggcgcagcg gtcgggctga acggggggtt cgtgcacaca gcccagcttg
     5461 gagcgaacga cctacaccga actgagatac ctacagcgtg agcattgaga aagcgccacg
     5521 cttcccgaag ggagaaaggc ggacaggtat ccggtaagcg gcagggtcgg aacaggagag
     5581 cgcacgaggg agcttccagg ggggaacgcc tggtatcttt atagtcctgt cgggtttcgc
     5641 cacctctgac ttgagcgt
//
