# Supplementary material for: Cryptosporidium modifies intestinal microvilli through an exported virulence factor
Source: Cell Host Microbe. Author manuscript; Available in PMC 2026 Mar 30. (PMC7618952; doi:10.1016/j.chom.2025.04.001)
Supplement: Vector Maps [file EMS213016-supplement-Vector_Maps.zip › Supplementary genbank files/cplic-3xha.gb]

LOCUS       cpLIC_3xHA              4802 bp ds-DNA     circular     26-MAR-2025
DEFINITION  .
COMMENT     Imported using the Genbank importer. File name:
            I2-cplicx3ha-eno-nluc_neo.gb
FEATURES             Location/Qualifiers
     misc_feature    624..652
                     /label="AmpR promoter"
     misc_feature    694..1554
                     /label="AmpR-BLA"
     rep_origin      1649..2331
                     /label="ColE1 origin"
     misc_feature    2773..2823
                     /label="LIC site"
     CDS             2824..2913
                     /label="3xHA"
     misc_feature    2923..2968
                     /label="3'ALDO cgd1_3020"
     misc_feature    2977..3333
                     /label="5'ENO cgd5_1960"
     misc_feature    3340..3852
                     /label="Nluc"
     misc_feature    3859..4653
                     /label="NeoR"
     misc_feature    4660..4710
                     /label="3'ENO cgd5_1960"
ORIGIN
        1 ACTTAATCGC CTTGCAGCAC ATCCCCCCTT CGCCAGCTGG CGTAATAGCG AAGAGGCCCG
       61 CACCGATCGC CCTTCCCAAC AGTTGCGTAG CCTGAATGGC GAATGGGACG CGCCCTGTAG
      121 CGGCGCATTA AGCGCGGCGG GTGTGGTGGT TACGCGCAGC GTGACCGCTA CACTTGCCAG
      181 CGCCCTAGCG CCCGCTCCTT TCGCTTTCTT CCCTTCCTTT CTCGCCACGT TCGCCGGCTT
      241 TCCCCGTCAA GCTCTAAATC GGGGGCTCCC TTTAGGGTTC CGATTTAGTG CTTTACGGCA
      301 CCTCGACCCC AAAAAACTTG ATTAGGGTGA TGGTTCACGT AGTGGGCCAT CGCCCTGATA
      361 GACGGTTTTT CGCCCTTTGA CGTTGGAGTC CACGTTCTTT AATAGTGGAC TCTTGTTCCA
      421 AACTGGAACA ACACTCAACC CTATCTCGGT CTATTCTTTT GATTTATAAG GGATTTTGCC
      481 GATTTCGGCC TATTGGTTAA AAAATGAGCT GATTTAACAA AAATTTAACG CGAATTTTAA
      541 CAAAATATTA ACGTTTACAA TTTAGGTGGC ACTTTTCGGG GAAATGTGCG CGGAACCCCT
      601 ATTTGTTTAT TTTTCTAAAT ACATTCAAAT ATGTATCCGC TCATGAGACA ATAACCCTGA
      661 TAAATGCTTC AATAATATTG AAAAAGGAAG AGTATGAGTA TTCAACATTT CCGTGTCGCC
      721 CTTATTCCCT TTTTTGCGGC ATTTTGCCTT CCTGTTTTTG CTCACCCAGA AACGCTGGTG
      781 AAAGTAAAAG ATGCTGAAGA TCAGTTGGGT GCACGAGTGG GTTACATCGA ACTGGATCTC
      841 AACAGCGGTA AGATCCTTGA GAGTTTTCGC CCCGAAGAAC GTTTTCCAAT GATGAGCACT
      901 TTTAAAGTTC TGCTATGTGG CGCGGTATTA TCCCGTATTG ACGCCGGGCA AGAGCAACTC
      961 GGTCGCCGCA TACACTATTC TCAGAATGAC TTGGTTGAGT ACTCACCAGT CACAGAAAAG
     1021 CATCTTACGG ATGGCATGAC AGTAAGAGAA TTATGCAGTG CTGCCATAAG CATGAGTGAT
     1081 AACACTGCGG CCAACTTACT TCTGACAACG ATCGGAGGAC CGAAGGAGCT AACCGCTTTT
     1141 TTTCACAACA TGGGGGATCA TGTAACTCGC CTTGATCGTT GGGAACCGGA GCTGAATGAA
     1201 GCCATACCAA ACGACGAGCG TGACACCACG ATGCCTGTAG CAATGGCAAC AACGTTGCGC
     1261 AAACTATTAA CTGGCGAACT ACTTACTCTA GCTTCCCGGC AACAATTAAT AGACTGGATG
     1321 GAGGCGGATA AAGTTGCAGG ACCACTTCTG CGCTCGGCCC TTCCGGCTGG CTGGTTTATT
     1381 GCTGATAAAT CTGGAGCCGG TGAGCGTGGG TCTCGCGGTA TCATTGCAGC ACTGGGGCCA
     1441 GATGGTAAGC CCTCCCGTAT CGTAGTTATC TACACGACGG GCAGTCAGGC AACTATGGAT
     1501 GAACGAAATA GACAGATCGC TGAGATAGGT GCCTCACTGA TTAAGCATTG GTAACTGTCA
     1561 GACCAAGTTT ACTCATATAT ACTTTAGATT GATTTAAAAC TTCATTTTTA ATTTAAAAGG
     1621 ATCTAGGTGA AGATCCTTTT TGATAATCTC ATGACCAAAA TCCCTTAACG TGAGTTTTCG
     1681 TTCCACTGAG CGTCAGACCC CGTAGAAAAG ATCAAAGGAT CTTCTTGAGA TCCTTTTTTT
     1741 CTGCGCGTAA TCTGCTGCTT GCAAACAAAA AAACCACCGC TACCAGCGGT GGTTTGTTTG
     1801 CCGGATCAAG AGCTACCAAC TCTTTTTCCG AAGGTAACTG GCTTCAGCAG AGCGCAGATA
     1861 CCAAATACTG TCCTTCTAGT GTAGCCGTAG TTAGGCCACC ACTTCAAGAA CTCTGTAGCA
     1921 CCGCCTACAT ACCTCGCTCT GCTAATCCTG TTACCAGTGG CTGCTGCCAG TGGCGATAAG
     1981 TCGTGTCTTA CCGGGTTGGA CTCAAGACGA TAGTTACCGG ATAAGGCGCA GCGGTCGGGC
     2041 TGAACGGGGG GTTCGTGCAC ACAGCCCAGC TTGGAGCGAA CGACCTACAC CGAACTGAGA
     2101 TACCTACAGC GTGAGCATTG AGAAAGCGCC ACGCTTCCCG AAGGGAGAAA GGCGGACAGG
     2161 TATCCGGTAA GCGGCAGGGT CGGAACAGGA GAGCGCACGA GGGAGCTTCC AGGGGGGAAC
     2221 GCCTGGTATC TTTATAGTCC TGTCGGGTTT CGCCACCTCT GACTTGAGCG TCGATTTTTG
     2281 TGATGCTCGT CAGGGGGGCC GAGCCTATGG AAAAACGCCA GCAACGCGGC CTTTTTACGG
     2341 TTCCTGGCCT TTTGCTGGCC TTTTGCTCAC ATGTTCTTTC CTGCGTTATC CCCTGATTCT
     2401 GTGGATAACC GTATTACCGC CTTTGAGTGA GCTGATACCG CTCGCCGCAG CCGAACGACC
     2461 GAGCGCAGCG AGTCAGTGAG CGAGGAAGCG GAAGAGCGCC CAATACGCAA ACCGCCTCTC
     2521 CCCGCGCGTT GGCCGATTCA TTAATGCAGC TGGCACGACA GGTTTCCCGA CTGGAAAGCG
     2581 GGCAGTGAGC GCAACGCAAT TAATGTGAGT TACCTCACTC ATTAGGCACC CCAGGCTTTA
     2641 CACTTTATGC TTCCGGCTCC TATGTTGTGT GGAATTGTGA GCGGATAACA ATTTCACACA
     2701 GGAAACAGCT ATGACCATGA TTACGCCAAG CTCGGAATTA ACCCTCACTA AAGGGAACAA
     2761 AAGCTGGGTA CCctgtactt ccaatccaat ttaattaaaa ttggaagtgg aggacgggaa
     2821 ttcCCTAGGT ACCCGTACGA CGTCCCGGAC TACGCTGGCT ATCCCTATGA TGTGCCCGAT
     2881 TATGCGTATC CTTACGATGT TCCAGATTAT GCCTAACCCG GGATGCATCT TCATTTAGTA
     2941 TCTTAGGTCG ATAAACTTTA CTTTATTTGG CGCGCCtggg gaaactaaat atactgaaat
     3001 tcggtagatt ctatatctca cgggacagct tttcacacac acttagttct atattgcgtc
     3061 ataacttttg tttttttttg ttgcactttt tttctcttat attcaagtaa gtggtttaga
     3121 ttctctaagg gcgggaatat gaattagtgg caattcaaag gatttaaacg atcaggcgcc
     3181 tgcacaccaa actctaattc gtacacagca tgcccgaggt tatagatata gatactgcga
     3241 aattattttc attgtttcag ttaagaaata ataaaatatt ttattatagt tattttccaa
     3301 atttatttga gatttttgta ttgaagttta gccgtcgacA TGGTCTTCAC ACTCGAAGAT
     3361 TTCGTTGGGG ACTGGCGACA GACAGCCGGC TACAACCTGG ACCAAGTCCT TGAACAGGGA
     3421 GGTGTGTCCA GTTTGTTTCA GAATCTCGGG GTGTCCGTAA CTCCGATCCA AAGGATTGTC
     3481 CTGAGCGGTG AAAATGGGCT GAAGATCGAC ATCCATGTCA TCATCCCGTA TGAAGGTCTG
     3541 AGCGGCGACC AAATGGGCCA GATCGAAAAA ATTTTTAAGG TGGTGTACCC TGTGGATGAT
     3601 CATCACTTTA AGGTGATCCT GCACTATGGC ACACTGGTAA TCGACGGGGT TACGCCGAAC
     3661 ATGATCGACT ATTTCGGACG GCCGTATGAA GGCATCGCCG TGTTCGACGG CAAAAAGATC
     3721 ACTGTAACAG GGACCCTGTG GAACGGCAAC AAAATTATCG ACGAGCGCCT GATCAACCCC
     3781 GACGGCTCCC TGCTGTTCCG AGTAACCATC AACGGAGTGA CCGGCTGGCG GCTGTGCGAA
     3841 CGCATTCTGG CGgctagcAT GATTGAACAA GATGGTTTAC ACGCTGGTTC TCCCGCCGCT
     3901 TGGGTCGAAA GACTTTTCGG TTATGACTGG GCTCAACAAA CCATCGGTTG CTCTGATGCC
     3961 GCCGTCTTCC GTCTTTCTGC TCAAGGTCGT CCTGTTCTTT TCGTCAAGAC CGACCTTTCT
     4021 GGTGCCCTTA ATGAACTTCA AGATGAAGCT GCCCGTCTTT CTTGGCTTGC CACCACCGGT
     4081 GTTCCTTGCG CTGCTGTCCT TGACGTTGTC ACTGAAGCCG GTAGAGACTG GCTTCTTTTA
     4141 GGTGAAGTCC CCGGTCAAGA TCTTCTTTCT TCTCACCTTG CTCCTGCCGA AAAAGTTTCT
     4201 ATCATGGCTG ATGCTATGCG TCGTCTTCAT ACCCTTGATC CCGCTACCTG CCCTTTCGAC
     4261 CACCAAGCCA AACATCGTAT CGAACGTGCT CGTACTCGTA TGGAAGCCGG TCTTGTCGAT
     4321 CAAGATGATC TTGACGAAGA ACATCAAGGT CTTGCCCCTG CCGAACTTTT CGCCAGACTT
     4381 AAGGCCCGTA TGCCCGACGG TGAAGATCTT GTCGTCACCC ATGGTGATGC CTGCTTACCC
     4441 AATATCATGG TTGAAAATGG TCGTTTTTCT GGTTTCATCG ACTGTGGTCG TCTTGGTGTC
     4501 GCCGACCGTT ATCAAGATAT TGCCTTAGCT ACCCGTGATA TTGCTGAAGA ACTTGGTGGT
     4561 GAATGGGCTG ACCGTTTCCT TGTCCTTTAC GGTATCGCCG CTCCCGATTC TCAACGTATC
     4621 GCCTTCTATC GTCTTCTTGA CGAATTCTTC TGAcaattgG TTCGTGGCGT GTAGGATAGT
     4681 ATCGATTAAG TTTTTCTTTT TATCTTAATT ACTAGTaCCA ATTCGCCCTA TAGTGAGTCG
     4741 TATTACAATT CACTGGCCGT CGTTTTACAA CGTCGTGACT GGGAAAACCC TGGCGTTACC
     4801 CA
//
