# Supplementary material for: Cryptosporidium modifies intestinal microvilli through an exported virulence factor
Source: Cell Host Microbe. Author manuscript; Available in PMC 2026 Mar 30. (PMC7618952; doi:10.1016/j.chom.2025.04.001)
Supplement: Vector Maps [file EMS213016-supplement-Vector_Maps.zip › Supplementary genbank files/pcmv-ebp50.gb]

LOCUS       pCMV-EBP50              5739 bp ds-DNA     circular     26-MAR-2025
DEFINITION  .
FEATURES             Location/Qualifiers
ORIGIN
        1 TGTACATTTA TATTGGCTCA TGTCCAATAT GACCGCCATG TTGACATTGA TTATTGACTA
       61 GTTATTAATA GTAATCAATT ACGGGGTCAT TAGTTCATAG CCCATATATG GAGTTCCGCG
      121 TTACATAACT TACGGTAAAT GGCCCGCCTG GCTGACCGCC CAACGACCCC CGCCCATTGA
      181 CGTCAATAAT GACGTATGTT CCCATAGTAA CGCCAATAGG GACTTTCCAT TGACGTCAAT
      241 GGGTGGAGTA TTTACGGTAA ACTGCCCACT TGGCAGTACA TCAAGTGTAT CATATGCCAA
      301 GTCCGCCCCC TATTGACGTC AATGACGGTA AATGGCCCGC CTGGCATTAT GCCCAGTACA
      361 TGACCTTACG GGACTTTCCT ACTTGGCAGT ACATCTACGT ATTAGTCATC GCTATTACCA
      421 TGGTGATGCG GTTTTGGCAG TACACCAATG GGCGTGGATA GCGGTTTGAC TCACGGGGAT
      481 TTCCAAGTCT CCACCCCATT GACGTCAATG GGAGTTTGTT TTGGCACCAA AATCAACGGG
      541 ACTTTCCAAA ATGTCGTAAT AACCCCGCCC CGTTGACGCA AATGGGCGGT AGGCGTGTAC
      601 GGTGGGAGGT CTATATAAGC AGAGCTCGTT TAGTGAACCG TCAGAATTGA TCTACCATGG
      661 ACTACAAAGA CGATGACGAC AAGCTTGCGG CCGCGATGAG CGCGGACGCA GCGGCCGGGG
      721 CGCCCCTGCC CCGGCTCTGC TGCCTGGAGA AGGGTCCGAA CGGCTACGGC TTCCACCTGC
      781 ACGGGGAGAA GGGCAAGTTG GGCCAGTACA TCCGGCTGGT GGAGCCCGGC TCGCCGGCCG
      841 AGAAGGCGGG GCTGCTGGCG GGGGACCGGC TGGTGGAGGT GAACGGCGAA AACGTGGAGA
      901 AGGAGACCCA CCAGCAGGTG GTGAGCCGCA TCCGCGCCGC ACTCAACGCC GTGCGCCTGC
      961 TGGTGGTCGA CCCCGAGACG GACGAGCAGC TGCAGAAGCT CGGCGTCCAG GTCCGAGAGG
     1021 AGCTGCTGCG CGCCCAGGAA GCGCCGGGGC AGGCCGAGCC GCCGGCCGCC GCCGAGGTGC
     1081 AGGGGGCTGG CAACGAAAAT GAGCCTCGCG AGGCCGACAA GAGCCACCCG GAGCAGCGCG
     1141 AGCTTCGGCC TCGGCTCTGT ACCATGAAGA AGGGCCCCAG TGGCTATGGC TTCAACCTGC
     1201 ACAGCGACAA GTCCAAGCCA GGCCAGTTCA TCCGGTCAGT GGACCCAGAC TCCCCGGCTG
     1261 AGGCTTCAGG GCTCCGGGCC CAGGATCGCA TTGTGGAGGT GAACGGGGTC TGCATGGAGG
     1321 GGAAGCAGCA TGGGGACGTG GTGTCCGCCA TCAGGGCTGG CGGGGACGAG ACCAAGCTGC
     1381 TGGTGGTGGA CAGGGAAACT GACGAGTTCT TCAAGAAATG CAGAGTGATC CCATCTCAGG
     1441 AGCACCTGAA TGGTCCCCTG CCTGTGCCCT TCACCAATGG GGAGATACAG AAGGAGAGCA
     1501 GTCGTGAAGC CCTGGCAGAG GCAGCCTTGG AGAGCCCCAG GCCAGCCCTG GTGAGATCCG
     1561 CCTCCAGTGA CACCAGCGAG GAGCTGAATT CCCAAGACAG CCCCCCAAAA CAGGACTCCA
     1621 CAGCGCCCTC GTCTACCTCC TCCTCCGACC CCATCCTAGA CTTCAACATC TCCCTGGCCA
     1681 TGGCCAAAGA GAGGGCCCAC CAGAAACGCA GCAGCAAACG GGCCCCGCAG ATGGACTGGA
     1741 GCAAGAAAAA CGAACTCTTC AGCAACCTCT GAGTTATCGG TACCAGTCGA CTCTAGAGGA
     1801 TCCCGGGTGG CATCCCTGTG ACCCCTCCCC AGTGCCTCTC CTGGCCCTGG AAGTTGCCAC
     1861 TCCAGTGCCC ACCAGCCTTG TCCTAATAAA ATTAAGTTGC ATCATTTTGT CTGACTAGGT
     1921 GTCCTTCTAT AATATTATGG GGTGGAGGGG GGTGGTATGG AGCAAGGGGC AAGTTGGGAA
     1981 GACAACCTGT AGGGCCTGCG GGGTCTATTG GGAACCAAGC TGGAGTGCAG TGGCACAATC
     2041 TTGGCTCACT GCAATCTCCG CCTCCTGGGT TCAAGCGATT CTCCTGCCTC AGCCTCCCGA
     2101 GTTGTTGGGA TTCCAGGCAT GCATGACCAG GCTCAGCTAA TTTTTGTTTT TTTGGTAGAG
     2161 ACGGGGTTTC ACCATATTGG CCAGGCTGGT CTCCAACTCC TAATCTCAGG TGATCTACCC
     2221 ACCTTGGCCT CCCAAATTGC TGGGATTACA GGCGTGAACC ACTGCTCCCT TCCCTGTCCT
     2281 TCTGATTTTA AAATAACTAT ACCAGCAGGA GGACGTCCAG ACACAGCATA GGCTACCTGG
     2341 CCATGCCCAA CCGGTGGGAC ATTTGAGTTG CTTGCTTGGC ACTGTCCTCT CATGCGTTGG
     2401 GTCCACTCAG TAGATGCCTG TTGAATTGGG TACGCGGCCA GCTTGGCTGT GGAATGTGTG
     2461 TCAGTTAGGG TGTGGAAAGT CCCCAGGCTC CCCAGCAGGC AGAAGTATGC AAAGCATGCA
     2521 TCTCAATTAG TCAGCAACCA GGTGTGGAAA GTCCCCAGGC TCCCCAGCAG GCAGAAGTAT
     2581 GCAAAGCATG CATCTCAATT AGTCAGCAAC CATAGTCCCG CCCCTAACTC CGCCCATCCC
     2641 GCCCCTAACT CCGCCCAGTT CCGCCCATTC TCCGCCCCAT GGCTGACTAA TTTTTTTTAT
     2701 TTATGCAGAG GCCGAGGCCG CCTCGGCCTC TGAGCTATTC CAGAAGTAGT GAGGAGGCTT
     2761 TTTTGGAGGC CTAGGCTTTT GCAAAAAGCT CCTCGAGGAA CTGAAAAACC AGAAAGTTAA
     2821 TTCCCTATAG TGAGTCGTAT TAAATTCGTA ATCATGTCAT AGCTGTTTCC TGTGTGAAAT
     2881 TGTTATCCGC TCACAATTCC ACACAACATA CGAGCCGGAA GCATAAAGTG TAAAGCCTGG
     2941 GGTGCCTAAT GAGTGAGCTA ACTCACATTA ATTGCGTTGC GCTCACTGCC CGCTTTCCAG
     3001 TCGGGAAACC TGTCGTGCCA GCTGCATTAA TGAATCGGCC AACGCGCGGG GAGAGGCGGT
     3061 TTGCGTATTG GGCGCTCTTC CGCTTCCTCG CTCACTGACT CGCTGCGCTC GGTCGTTCGG
     3121 CTGCGGCGAG CGGTATCAGC TCACTCAAAG GCGGTAATAC GGTTATCCAC AGAATCAGGG
     3181 GATAACGCAG GAAAGAACAT GTGAGCAAAA GGCCAGCAAA AGGCCAGGAA CCGTAAAAAG
     3241 GCCGCGTTGC TGGCGTTTTT CCATAGGCTC CGCCCCCCTG ACGAGCATCA CAAAAATCGA
     3301 CGCTCAAGTC AGAGGTGGCG AAACCCGACA GGACTATAAA GATACCAGGC GTTTCCCCCT
     3361 GGAAGCTCCC TCGTGCGCTC TCCTGTTCCG ACCCTGCCGC TTACCGGATA CCTGTCCGCC
     3421 TTTCTCCCTT CGGGAAGCGT GGCGCTTTCT CATAGCTCAC GCTGTAGGTA TCTCAGTTCG
     3481 GTGTAGGTCG TTCGCTCCAA GCTGGGCTGT GTGCACGAAC CCCCCGTTCA GCCCGACCGC
     3541 TGCGCCTTAT CCGGTAACTA TCGTCTTGAG TCCAACCCGG TAAGACACGA CTTATCGCCA
     3601 CTGGCAGCAG CCACTGGTAA CAGGATTAGC AGAGCGAGGT ATGTAGGCGG TGCTACAGAG
     3661 TTCTTGAAGT GGTGGCCTAA CTACGGCTAC ACTAGAAGAA CAGTATTTGG TATCTGCGCT
     3721 CTGCTGAAGC CAGTTACCTT CGGAAAAAGA GTTGGTAGCT CTTGATCCGG CAAACAAACC
     3781 ACCGCTGGTA GCGGTGGTTT TTTTGTTTGC AAGCAGCAGA TTACGCGCAG AAAAAAAGGA
     3841 TCTCAAGAAG ATCCTTTGAT CTTTTCTACG GGGTCTGACG CTCAGTGGAA CGAAAACTCA
     3901 CGTTAAGGGA TTTTGGTCAT GAGATTATCA AAAAGGATCT TCACCTAGAT CCTTTTAAAT
     3961 TAAAAATGAA GTTTTAAATC AATCTAAAGT ATATATGAGT AAACTTGGTC TGACAGTTAC
     4021 CAATGCTTAA TCAGTGAGGC ACCTATCTCA GCGATCTGTC TATTTCGTTC ATCCATAGTT
     4081 GCCTGACTCC CCGTCGTGTA GATAACTACG ATACGGGAGG GCTTACCATC TGGCCCCAGT
     4141 GCTGCAATGA TACCGCGAGA CCCACGCTCA CCGGCTCCAG ATTTATCAGC AATAAACCAG
     4201 CCAGCCGGAA GGGCCGAGCG CAGAAGTGGT CCTGCAACTT TATCCGCCTC CATCCAGTCT
     4261 ATTAATTGTT GCCGGGAAGC TAGAGTAAGT AGTTCGCCAG TTAATAGTTT GCGCAACGTT
     4321 GTTGCCATTG CTACAGGCAT CGTGGTGTCA CGCTCGTCGT TTGGTATGGC TTCATTCAGC
     4381 TCCGGTTCCC AACGATCAAG GCGAGTTACA TGATCCCCCA TGTTGTGCAA AAAAGCGGTT
     4441 AGCTCCTTCG GTCCTCCGAT CGTTGTCAGA AGTAAGTTGG CCGCAGTGTT ATCACTCATG
     4501 GTTATGGCAG CACTGCATAA TTCTCTTACT GTCATGCCAT CCGTAAGATG CTTTTCTGTG
     4561 ACTGGTGAGT ACTCAACCAA GTCATTCTGA GAATAGTGTA TGCGGCGACC GAGTTGCTCT
     4621 TGCCCGGCGT CAATACGGGA TAATACCGCG CCACATAGCA GAACTTTAAA AGTGCTCATC
     4681 ATTGGAAAAC GTTCTTCGGG GCGAAAACTC TCAAGGATCT TACCGCTGTT GAGATCCAGT
     4741 TCGATGTAAC CCACTCGTGC ACCCAACTGA TCTTCAGCAT CTTTTACTTT CACCAGCGTT
     4801 TCTGGGTGAG CAAAAACAGG AAGGCAAAAT GCCGCAAAAA AGGGAATAAG GGCGACACGG
     4861 AAATGTTGAA TACTCATACT CTTCCTTTTT CAATATTATT GAAGCATTTA TCAGGGTTAT
     4921 TGTCTCATGA GCGGATACAT ATTTGAATGT ATTTAGAAAA ATAAACAAAT AGGGGTTCCG
     4981 CGCACATTTC CCCGAAAAGT GCCACCTGAC GCGCCCTGTA GCGGCGCATT AAGCGCGGCG
     5041 GGTGTGGTGG TTACGCGCAG CGTGACCGCT ACACTTGCCA GCGCCCTAGC GCCCGCTCCT
     5101 TTCGCTTTCT TCCCTTCCTT TCTCGCCACG TTCGCCGGCT TTCCCCGTCA AGCTCTAAAT
     5161 CGGGGGCTCC CTTTAGGGTT CCGATTTAGT GCTTTACGGC ACCTCGACCC CAAAAAACTT
     5221 GATTAGGGTG ATGGTTCACG TAGTGGGCCA TCGCCCTGAT AGACGGTTTT TCGCCCTTTG
     5281 ACGTTGGAGT CCACGTTCTT TAATAGTGGA CTCTTGTTCC AAACTGGAAC AACACTCAAC
     5341 CCTATCTCGG TCTATTCTTT TGATTTATAA GGGATTTTGC CGATTTCGGC CTATTGGTTA
     5401 AAAAATGAGC TGATTTAACA AAAATTTAAC GCGAATTTTA ACAAAATATT AACGCTTACA
     5461 ATTTCCATTC GCCATTCAGG CTGCGCAACT GTTGGGAAGG GCGATCGGTG CGGGCCTCTT
     5521 CGCTATTACG CCAGCTGGCG AAAGGGGGAT GTGCTGCAAG GCGATTAAGT TGGGTAACGC
     5581 CAGGGTTTTC CCAGTCACGA CGTTGTAAAA CGACGGCCAG TGCCAAGCTG ATCTATACAT
     5641 TGAATCAATA TTGGCAATTA GCCATATTAG TCATTGGTTA TATAGCATAA ATCAATATTG
     5701 GCTATTGGCC ATTGCATACG TTGTATCTAT ATCATAATA
//
