# Supplementary material for: Cryptosporidium modifies intestinal microvilli through an exported virulence factor
Source: Cell Host Microbe. Author manuscript; Available in PMC 2026 Mar 30. (PMC7618952; doi:10.1016/j.chom.2025.04.001)
Supplement: Vector Maps [file EMS213016-supplement-Vector_Maps.zip › Supplementary genbank files/f9-pcdna4to-ha-gfp.gb]

LOCUS       F9_pCDNA4/TO-HA-GFP     5793 bp ds-DNA     linear       26-MAR-2025
DEFINITION  .
FEATURES             Location/Qualifiers
     CDS             76..735
                     /label="AmpR"
     rep_origin      833..1515
                     /label="ColE1 origin"
     misc_feature    complement(833..1515)
                     /label="Col1E1"
     promoter        1821..1851
                     /label="lac promoter"
     rep_origin      complement(3063..3369)
                     /label="F1 ori"
     promoter        complement(4717..4920)
                     /label="CMV promoter"
     promoter        complement(4921..5224)
                     /label="CMV enhancer"
ORIGIN
        1 GTGGGTTACA TCGAACTGGA TCTCAACAGC GGTAAGATCC TTGAGAGTTT TCGCCCCGAA
       61 GAACGTTTTC CAATGATGAG CACTTTTAAA GTTCTGCTAT GTGGCGCGGT ATTATCCCGT
      121 ATTGACGCCG GGCAAGAGCA ACTCGGTCGC CGCATACACT ATTCTCAGAA TGACTTGGTT
      181 GAGTACTCAC CAGTCACAGA AAAGCATCTT ACGGATGGCA TGACAGTAAG AGAATTATGC
      241 AGTGCTGCCA TAACCATGAG TGATAACACT GCGGCCAACT TACTTCTGAC AACGATCGGA
      301 GGACCGAAGG AGCTAACCGC TTTTTTGCAC AACATGGGGG ATCATGTAAC TCGCCTTGAT
      361 CGTTGGGAAC CGGAGCTGAA TGAAGCCATA CCAAACGACG AGCGTGACAC CACGATGCCT
      421 GTAGCAATGG CAACAACGTT GCGCAAACTA TTAACTGGCG AACTACTTAC TCTAGCTTCC
      481 CGGCAACAAT TAATAGACTG GATGGAGGCG GATAAAGTTG CAGGACCACT TCTGCGCTCG
      541 GCCCTTCCGG CTGGCTGGTT TATTGCTGAT AAATCTGGAG CCGGTGAGCG TGGGTCTCGC
      601 GGTATCATTG CAGCACTGGG GCCAGATGGT AAGCCCTCCC GTATCGTAGT TATCTACACG
      661 ACGGGGAGTC AGGCAACTAT GGATGAACGA AATAGACAGA TCGCTGAGAT AGGTGCCTCA
      721 CTGATTAAGC ATTGGTAACT GTCAGACCAA GTTTACTCAT ATATACTTTA GATTGATTTA
      781 AAACTTCATT TTTAATTTAA AAGGATCTAG GTGAAGATCC TTTTTGATAA TCTCATGACC
      841 AAAATCCCTT AACGTGAGTT TTCGTTCCAC TGAGCGTCAG ACCCCGTAGA AAAGATCAAA
      901 GGATCTTCTT GAGATCCTTT TTTTCTGCGC GTAATCTGCT GCTTGCAAAC AAAAAAACCA
      961 CCGCTACCAG CGGTGGTTTG TTTGCCGGAT CAAGAGCTAC CAACTCTTTT TCCGAAGGTA
     1021 ACTGGCTTCA GCAGAGCGCA GATACCAAAT ACTGTTCTTC TAGTGTAGCC GTAGTTAGGC
     1081 CACCACTTCA AGAACTCTGT AGCACCGCCT ACATACCTCG CTCTGCTAAT CCTGTTACCA
     1141 GTGGCTGCTG CCAGTGGCGA TAAGTCGTGT CTTACCGGGT TGGACTCAAG ACGATAGTTA
     1201 CCGGATAAGG CGCAGCGGTC GGGCTGAACG GGGGGTTCGT GCACACAGCC CAGCTTGGAG
     1261 CGAACGACCT ACACCGAACT GAGATACCTA CAGCGTGAGC TATGAGAAAG CGCCACGCTT
     1321 CCCGAAGGGA GAAAGGCGGA CAGGTATCCG GTAAGCGGCA GGGTCGGAAC AGGAGAGCGC
     1381 ACGAGGGAGC TTCCAGGGGG AAACGCCTGG TATCTTTATA GTCCTGTCGG GTTTCGCCAC
     1441 CTCTGACTTG AGCGTCGATT TTTGTGATGC TCGTCAGGGG GGCGGAGCCT ATGGAAAAAC
     1501 GCCAGCAACG CGGCCTTTTT ACGGTTCCTG GCCTTTTGCT GGCCTTTTGC TCACATGTTC
     1561 TTTCCTGCGT TATCCCCTGA TTCTGTGGAT AACCGTATTA CCGCCTTTGA GTGAGCTGAT
     1621 ACCGCTCGCC GCAGCCGAAC GACCGAGCGC AGCGAGTCAG TGAGCGAGGA AGCGGAAGAG
     1681 CGCCCAATAC GCAAACCGCC TCTCCCCGCG CGTTGGCCGA TTCATTAATG CAGCTGGCAC
     1741 GACAGGTTTC CCGACTGGAA AGCGGGCAGT GAGCGCAACG CAATTAATGT GAGTTAGCTC
     1801 ACTCATTAGG CACCCCAGGC TTTACACTTT ATGCTTCCGG CTCGTATGTT GTGTGGAATT
     1861 GTGAGCGGAT AACAATTTCA CACAGGAAAC AGCTATGACC ATGATTACGC CAAGCTCTAG
     1921 CTAGAGGTCG ACGGTATACA GACATGATAA GATACATTGA TGAGTTTGGA CAAACCACAA
     1981 CTAGAATGCA GTGAAAAAAA TGCTTTATTT GTGAAATTTG TGATGCTATT GCTTTATTTG
     2041 TAACCATTAT AAGCTGCAAT AAACAAGTTG GGGTGGGCGA AGAACTCCAG CATGAGATCC
     2101 CCGCGCTGGA GGATCATCCA GCCGGCGTCC CGGAAAACGA TTCCGAAGCC CAACCTTTCA
     2161 TAGAAGGCGG CGGTGGAATC GAAATCTCGT AGCACGTGTC AGTCCTGCTC CTCGGCCACG
     2221 AAGTGCACGC AGTTGCCGGC CGGGTCGCGC AGGGCGAACT CCCGCCCCCA CGGCTGCTCG
     2281 CCGATCTCGG TCATGGCCGG CCCGGAGGCG TCCCGGAAGT TCGTGGACAC GACCTCCGAC
     2341 CACTCGGCGT ACAGCTCGTC CAGGCCGCGC ACCCACACCC AGGCCAGGGT GTTGTCCGGC
     2401 ACCACCTGGT CCTGGACCGC GCTGATGAAC AGGGTCACGT CGTCCCGGAC CACACCGGCG
     2461 AAGTCGTCCT CCACGAAGTC CCGGGAGAAC CCGAGCCGGT CGGTCCAGAA CTCGACCGCT
     2521 CCGGCGACGT CGCGCGCGGT GAGCACCGGA ACGGCACTGG TCAACTTGGC CATGGTTTAG
     2581 TTCCTCACCT TGTCGTATTA TACTATGCCG ATATACTATG CCGATGATTA ATTGTCAACA
     2641 CGTGCTGATC AGATCCGAAA ATGGATATAC AAGCTCCCGG GAGCTTTTTG CAAAAGCCTA
     2701 GGCCTCCAAA AAAGCCTCCT CACTACTTCT GGAATAGCTC AGAGGCAGAG GCGGCCTCGG
     2761 CCTCTGCATA AATAAAAAAA ATTAGTCAGC CATGGGGCGG AGAATGGGCG GAACTGGGCG
     2821 GAGTTAGGGG CGGGATGGGC GGAGTTAGGG GCGGGACTAT GGTTGCTGAC TAATTGAGAT
     2881 GCATGCTTTG CATACTTCTG CCTGCTGGGG AGCCTGGGGA CTTTCCACAC CCTAACTGAC
     2941 ACACATTCCA CAGAATTAAT TCGCGTTAAA TTTTTGTTAA ATCAGCTCAT TTTTTAACCA
     3001 ATAGGCCGAA ATCGGCAAAA TCCCTTATAA ATCAAAAGAA TAGACCGAGA TAGGGTTGAG
     3061 TGTTGTTCCA GTTTGGAACA AGAGTCCACT ATTAAAGAAC GTGGACTCCA ACGTCAAAGG
     3121 GCGAAAAACC GTCTATCAGG GCGATGGCCC ACTACGTGAA CCATCACCCT AATCAAGTTT
     3181 TTTGGGGTCG AGGTGCCGTA AAGCACTAAA TCGGAACCCT AAAGGGAGCC CCCGATTTAG
     3241 AGCTTGACGG GGAAAGCCGG CGAACGTGGC GAGAAAGGAA GGGAAGAAAG CGAAAGGAGC
     3301 GGGCGCTAGG GCGCTGGCAA GTGTAGCGGT CACGCTGCGC GTAACCACCA CACCCGCCGC
     3361 GCTTAATGCG CCGCTACAGG GCGCGTGGGG ATACCCCCTA GAGCCCCAGC TGGTTCTTTC
     3421 CGCCTCAGAA GCCATAGAGC CCACCGCATC CCCAGCATGC CTGCTATTGT CTTCCCAATC
     3481 CTCCCCCTTG CTGTCCTGCC CCACCCCACC CCCCAGAATA GAATGACACC TACTCAGACA
     3541 ATGCGATGCA ATTTCCTCAT TTTATTAGGA AAGGACAGTG GGAGTGGCAC CTTCCAGGGT
     3601 CAAGGAAGGC ACGGGGGAGG GGCAAACAAC AGATGGCTGG CAACTAGAAG GCACAGTCGA
     3661 GGCTGATCAG CGGGTTTTCA CTTGTACAGC TCGTCCATGC CGAGAGTGAT CCCGGCGGCG
     3721 GTCACGAACT CCAGCAGGAC CATGTGATCG CGCTTCTCGT TGGGGTCTTT GCTCAGGGCG
     3781 GACTGGGTGC TCAGGTAGTG GTTGTCGGGC AGCAGCACGG GGCCGTCGCC GATGGGGGTG
     3841 TTCTGCTGGT AGTGGTCGGC GAGCTGCACG CTGCCGTCCT CGATGTTGTG GCGGATCTTG
     3901 AAGTTCACCT TGATGCCGTT CTTCTGCTTG TCGGCCATGA TATAGACGTT GTGGCTGTTG
     3961 TAGTTGTACT CCAGCTTGTG CCCCAGGATG TTGCCGTCCT CCTTGAAGTC GATGCCCTTC
     4021 AGCTCGATGC GGTTCACCAG GGTGTCGCCC TCGAACTTCA CCTCGGCGCG GGTCTTGTAG
     4081 TTGCCGTCGT CCTTGAAGAA GATGGTGCGC TCCTGGACGT AGCCTTCGGG CATGGCGGAC
     4141 TTGAAGAAGT CGTGCTGCTT CATGTGGTCG GGGTAGCGGC TGAAGCACTG CACGCCGTAG
     4201 GTCAGGGTGG TCACGAGGGT GGGCCAGGGC ACGGGCAGCT TGCCGGTGGT GCAGATGAAC
     4261 TTCAGGGTCA GCTTGCCGTA GGTGGCATCG CCCTCGCCCT CGCCGGACAC GCTGAACTTG
     4321 TGGCCGTTTA CGTCGCCGTC CAGCTCGACC AGGATGGGCA CCACCCCGGT GAACAGCTCC
     4381 TCGCCCTTGC TCACCATGGC GTAGTCGGGC ACGTCGTAGG GGTACATAAA CGCTAGAGTC
     4441 CGGAGGCTGA TCAGCGGGTT TAAACGGGCC CTCTAGACTC GAGCGGCCGC CACTGTGCTG
     4501 GATATCTGCA GAATTCCACC ACACTGGACT AGTGGATCCG AGCTCGGTAC CAAGCTTAAG
     4561 TTTAAACGCT AGAGTCCGGA GGCTGGATCG GTCCCGGTGT CTTCTATGGA GGTCAAAACA
     4621 GCGTGGATGG CGTCTCCAGG CGATCTGACG GTTCACTAAA CGAGCTCGTC GACGATCTCT
     4681 ATCACTGATA GGGAGATCTC TATCACTGAT AGGGAGAGCT CTGCTTATAT AGACCTCCCA
     4741 CCGTACACGC CTACCGCCCA TTTGCGTCAA TGGGGCGGAG TTGTTACGAC ATTTTGGAAA
     4801 GTCCCGTTGA TTTTGGTGCC AAAACAAACT CCCATTGACG TCAATGGGGT GGAGACTTGG
     4861 AAATCCCCGT GAGTCAAACC GCTATCCACG CCCATTGATG TACTGCCAAA ACCGCATCAC
     4921 CATGGTAATA GCGATGACTA ATACGTAGAT GTACTGCCAA GTAGGAAAGT CCCATAAGGT
     4981 CATGTACTGG GCATAATGCC AGGCGGGCCA TTTACCGTCA TTGACGTCAA TAGGGGGCGT
     5041 ACTTGGCATA TGATACACTT GATGTACTGC CAAGTGGGCA GTTTACCGTA AATACTCCAC
     5101 CCATTGACGT CAATGGAAAG TCCCTATTGG CGTTACTATG GGAACATACG TCATTATTGA
     5161 CGTCAATGGG CGGGGGTCGT TGGGCGGTCA GCCAGGCGGG CCATTTACCG TAAGTTATGT
     5221 AACGCGGAAC TCCATATATG GGCTATGAAC TAATGACCCC GTAATTGATT ACTATTAATA
     5281 ACTAGTCAAT AATCAATGTC AACGCGTATA TCTGGCCCGT ACATCGCGAA GCAGCGCAAA
     5341 ACGCCTAACC CTAAGCAGAT TCTTCATGCA ATTGTCGGTC AAGCCTTGCC TTGTTGTAGC
     5401 TTAAATTTTG CTCGCGCACT ACTCAGCGAC CTCCAACACA CAAGCAGGGA GCAGATACTG
     5461 GCTTAACTAT GCGGCATCAG AGCAGATTGT ACTGAGAGTG CACCATAGGG GATCGGGAGA
     5521 TCTCCCGATC CGTCGACGTC AGGTGGCACT TTTCGGGGAA ATGTGCGCGG AACCCCTATT
     5581 TGTTTATTTT TCTAAATACA TTCAAATATG TATCCGCTCA TGAGACAATA ACCCTGATAA
     5641 ATGCTTCAAT AATATTGAAA AAGGAAGAGT ATGAGTATTC AACATTTCCG TGTCGCCCTT
     5701 ATTCCCTTTT TTGCGGCATT TTGCCTTCCT GTTTTTGCTC ACCCAGAAAC GCTGGTGAAA
     5761 GTAAAAGATG CTGAAGATCA GTTGGGTGCA CGA
//
