# Supplementary material for: Cryptosporidium modifies intestinal microvilli through an exported virulence factor
Source: Cell Host Microbe. Author manuscript; Available in PMC 2026 Mar 30. (PMC7618952; doi:10.1016/j.chom.2025.04.001)
Supplement: Vector Maps [file EMS213016-supplement-Vector_Maps.zip › Supplementary genbank files/2_420-ha-nlucneo.gb]

LOCUS       2_420-HA_NlucNeo        5793 bp ds-DNA     circular     26-MAR-2025
DEFINITION  .
SOURCE      synthetic DNA construct
  ORGANISM  synthetic DNA construct
COMMENT     Imported using the Genbank importer. File name: New
            Assembly_assembledseq.gb synthetic DNA NEBuilder-generated oligos
            (UPPERCASE = gene-specific, lowercase = overlap) 5SRPvector_fwd:
            CAATTGGTTCGTGGCGTG 5SRPvector_fwd 3'Tm: 64.7  3'Ta: 64.2
            5SRPvector_rev: GGCTAAACTTCAATACAAAAATCTCAAATAAATTTG 5SRPvector_rev
            3'Tm: 63.2  3'Ta: 64.2 NlucNeo_fwd:
            ttttgtattgaagtttagccATGGTCTTCACACTCGAAG NlucNeo_fwd 3'Tm: 61.3
            3'Ta: 60.1 NlucNeo_rev: tacacgccacgaaccaattgTCAGAAGAATTCGTCAAGAAG
            NlucNeo_rev 3'Tm: 59.1  3'Ta: 60.1
FEATURES             Location/Qualifiers
     misc_feature    502..909
                     /label="5'MVP1"
     misc_feature    910..1524
                     /label=2_420
     CDS             910..1524
                     /translation="MKFLYVFLCLICLLNYTTFNQLGRVDEHSKMSLIKLKSLNLGSSGPSNDEESLKGTGDRPDGTGCNDSSSSSSSLNNPEGDEENDPEGDEGNDPEGDEGNDPNPFAGVSLSSPRPRRRNPWRYGNKGKPTHSNSESDGKLGPFDGANLKSPRLGRRRPRGRGNQGGSSNSGSDSGGDTSQFGDPSPRPPSPYKTTPRCSKLKGRF"
     CDS             1525..1614
                     /label="3xHA"
     CDS             1525..1617
                     /label="Translation 1525-1617"
                     /translation="PRYPYDVPDYAGYPYDVPDYAYPYDVPDYA*"
     misc_feature    1624..1669
                     /label="3'ALDO cgd1_3020"
     misc_feature    1678..2034
                     /label="5'ENO cgd5_1960"
     misc_feature    2035..2547
                     /label="Nluc"
     misc_feature    2554..3348
                     /label="NeoR"
     misc_feature    3355..3405
                     /label="3'ENO cgd5_1960"
     misc_feature    4146..4174
                     /label="AmpR promoter"
     misc_feature    4216..5076
                     /label="AmpR-BLA"
     rep_origin      5171..60
                     /label="ColE1 origin"
ORIGIN
        1 cgatttttgt gatgctcgtc aggggggccg agcctatgga aaaacgccag caacgcggcc
       61 tttttacggt tcctggcctt ttgctggcct tttgctcaca tgttctttcc tgcgttatcc
      121 cctgattctg tggataaccg tattaccgcc tttgagtgag ctgataccgc tcgccgcagc
      181 cgaacgaccg agcgcagcga gtcagtgagc gaggaagcgg aagagcgccc aatacgcaaa
      241 ccgcctctcc ccgcgcgttg gccgattcat taatgcagct ggcacgacag gtttcccgac
      301 tggaaagcgg gcagtgagcg caacgcaatt aatgtgagtt acctcactca ttaggcaccc
      361 caggctttac actttatgct tccggctcct atgttgtgtg gaattgtgag cggataacaa
      421 tttcacacag gaaacagcta tgaccatgat tacgccaagc tcggaattaa ccctcactaa
      481 agggaacaaa agctgggtac ctatggatat cttgagtacc tcgcctaatt acgatttcaa
      541 tcttttcaaa atcaatttca aaaaataaaa agaattaaaa aaagtaataa tcagtcaaat
      601 tactaagtgc gaattttcat ttgccaaatt ttattcctaa actactgtca aaataggacg
      661 catttgcatt tccctccacc ctgttttgca ttgccgccat gacgtttttt tttgcgatac
      721 caccatttaa aggcataagc gggaggcgat actggacgtt gatctattgt tattataaca
      781 atgggtctat ttacattaac ttcaagcaat atattatcaa ttataagtaa tattcactga
      841 catgaaactt aataaaagaa tttcctcagt tcaatcactt tttacattgt ttttattttt
      901 ttcccaaaaA TGAAGTTTTT ATATGTGTTT CTATGTTTAA TTTGTTTATT GAATTATACC
      961 ACATTCAATC AGCTTGGCAG AGTTGACGAA CATTCAAAAA TGTCATTGAT TAAACTGAAA
     1021 TCGTTGAATT TAGGCTCTAG TGGTCCTTCA AATGATGAAG AAAGCCTTAA AGGTACAGGA
     1081 GATCGTCCAG ATGGAACAGG TTGTAATGAC TCTTCTAGTT CATCCTCATC CTTAAATAAC
     1141 CCTGAAGGAG ACGAAGAAAA TGACCCTGAA GGAGACGAGG GAAATGACCC TGAAGGAGAC
     1201 GAGGGAAATG ACCCGAATCC ATTTGCTGGA GTAAGTTTAA GTTCTCCACG CCCTCGCAGA
     1261 AGGAACCCGT GGAGATACGG AAATAAAGGA AAGCCCACAC ATTCTAACTC TGAAAGTGAT
     1321 GGAAAATTAG GCCCATTTGA TGGAGCAAAC TTAAAATCTC CGCGCCTTGG AAGAAGGAGA
     1381 CCACGGGGAA GAGGAAATCA AGGTGGTTCC TCAAACTCTG GCTCTGATTC TGGAGGAGAT
     1441 ACAAGTCAAT TTGGTGATCC ATCCCCAAGA CCACCGAGCC CTTATAAAAC AACTCCAAGG
     1501 TGTAGTAAAT TGAAAGGAAG ATTTcctagg tacccgtacg acgtcccgga ctacgctggc
     1561 tatccctatg atgtgcccga ttatgcgtat ccttacgatg ttccagatta tgcctaaccc
     1621 gggatgcatc ttcatttagt atcttaggtc gataaacttt actttatttg gcgcgcctgg
     1681 ggaaactaaa tatactgaaa ttcggtagat tctatatctc acgggacagc ttttcacaca
     1741 cacttagttc tatattgcgt cataactttt gttttttttt gttgcacttt ttttctctta
     1801 tattcaagta agtggtttag attctctaag ggcgggaata tgaattagtg gcaattcaaa
     1861 ggatttaaac gatcaggcgc ctgcacacca aactctaatt cgtacacagc atgcccgagg
     1921 ttatagatat agatactgcg aaattatttt cattgtttca gttaagaaat aataaaatat
     1981 tttattatag ttattttcca aatttatttg agatttttgt attgaagttt agccatggtc
     2041 ttcacactcg aagatttcgt tggggactgg cgacagacag ccggctacaa cctggaccaa
     2101 gtccttgaac agggaggtgt gtccagtttg tttcagaatc tcggggtgtc cgtaactccg
     2161 atccaaagga ttgtcctgag cggtgaaaat gggctgaaga tcgacatcca tgtcatcatc
     2221 ccgtatgaag gtctgagcgg cgaccaaatg ggccagatcg aaaaaatttt taaggtggtg
     2281 taccctgtgg atgatcatca ctttaaggtg atcctgcact atggcacact ggtaatcgac
     2341 ggggttacgc cgaacatgat cgactatttc ggacggccgt atgaaggcat cgccgtgttc
     2401 gacggcaaaa agatcactgt aacagggacc ctgtggaacg gcaacaaaat tatcgacgag
     2461 cgcctgatca accccgacgg ctccctgctg ttccgagtaa ccatcaacgg agtgaccggc
     2521 tggcggctgt gcgaacgcat tctggcggct agcatgattg aacaagatgg tttacacgct
     2581 ggttctcccg ccgcttgggt cgaaagactt ttcggttatg actgggctca acaaaccatc
     2641 ggttgctctg atgccgccgt cttccgtctt tctgctcaag gtcgtcctgt tcttttcgtc
     2701 aagaccgacc tttctggtgc ccttaatgaa cttcaagatg aagctgcccg tctttcttgg
     2761 cttgccacca ccggtgttcc ttgcgctgct gtccttgacg ttgtcactga agccggtaga
     2821 gactggcttc ttttaggtga agtccccggt caagatcttc tttcttctca ccttgctcct
     2881 gccgaaaaag tttctatcat ggctgatgct atgcgtcgtc ttcataccct tgatcccgct
     2941 acctgccctt tcgaccacca agccaaacat cgtatcgaac gtgctcgtac tcgtatggaa
     3001 gccggtcttg tcgatcaaga tgatcttgac gaagaacatc aaggtcttgc ccctgccgaa
     3061 cttttcgcca gacttaaggc ccgtatgccc gacggtgaag atcttgtcgt cacccatggt
     3121 gatgcctgct tacccaatat catggttgaa aatggtcgtt tttctggttt catcgactgt
     3181 ggtcgtcttg gtgtcgccga ccgttatcaa gatattgcct tagctacccg tgatattgct
     3241 gaagaacttg gtggtgaatg ggctgaccgt ttccttgtcc tttacggtat cgccgctccc
     3301 gattctcaac gtatcgcctt ctatcgtctt cttgacgaat tcttctgaca attggttcgt
     3361 ggcgtgtagg atagtatcga ttaagttttt ctttttatct taattactag taccaatcag
     3421 tttaaacgcg atgagctcca attcgcccta tagtgagtcg tattacaatt cactggccgt
     3481 cgttttacaa cgtcgtgact gggaaaaccc tggcgttacc caacttaatc gccttgcagc
     3541 acatcccccc ttcgccagct ggcgtaatag cgaagaggcc cgcaccgatc gcccttccca
     3601 acagttgcgt agcctgaatg gcgaatggga cgcgccctgt agcggcgcat taagcgcggc
     3661 gggtgtggtg gttacgcgca gcgtgaccgc tacacttgcc agcgccctag cgcccgctcc
     3721 tttcgctttc ttcccttcct ttctcgccac gttcgccggc tttccccgtc aagctctaaa
     3781 tcgggggctc cctttagggt tccgatttag tgctttacgg cacctcgacc ccaaaaaact
     3841 tgattagggt gatggttcac gtagtgggcc atcgccctga tagacggttt ttcgcccttt
     3901 gacgttggag tccacgttct ttaatagtgg actcttgttc caaactggaa caacactcaa
     3961 ccctatctcg gtctattctt ttgatttata agggattttg ccgatttcgg cctattggtt
     4021 aaaaaatgag ctgatttaac aaaaatttaa cgcgaatttt aacaaaatat taacgtttac
     4081 aatttaggtg gcacttttcg gggaaatgtg cgcggaaccc ctatttgttt atttttctaa
     4141 atacattcaa atatgtatcc gctcatgaga caataaccct gataaatgct tcaataatat
     4201 tgaaaaagga agagtatgag tattcaacat ttccgtgtcg cccttattcc cttttttgcg
     4261 gcattttgcc ttcctgtttt tgctcaccca gaaacgctgg tgaaagtaaa agatgctgaa
     4321 gatcagttgg gtgcacgagt gggttacatc gaactggatc tcaacagcgg taagatcctt
     4381 gagagttttc gccccgaaga acgttttcca atgatgagca cttttaaagt tctgctatgt
     4441 ggcgcggtat tatcccgtat tgacgccggg caagagcaac tcggtcgccg catacactat
     4501 tctcagaatg acttggttga gtactcacca gtcacagaaa agcatcttac ggatggcatg
     4561 acagtaagag aattatgcag tgctgccata agcatgagtg ataacactgc ggccaactta
     4621 cttctgacaa cgatcggagg accgaaggag ctaaccgctt tttttcacaa catgggggat
     4681 catgtaactc gccttgatcg ttgggaaccg gagctgaatg aagccatacc aaacgacgag
     4741 cgtgacacca cgatgcctgt agcaatggca acaacgttgc gcaaactatt aactggcgaa
     4801 ctacttactc tagcttcccg gcaacaatta atagactgga tggaggcgga taaagttgca
     4861 ggaccacttc tgcgctcggc ccttccggct ggctggttta ttgctgataa atctggagcc
     4921 ggtgagcgtg ggtctcgcgg tatcattgca gcactggggc cagatggtaa gccctcccgt
     4981 atcgtagtta tctacacgac gggcagtcag gcaactatgg atgaacgaaa tagacagatc
     5041 gctgagatag gtgcctcact gattaagcat tggtaactgt cagaccaagt ttactcatat
     5101 atactttaga ttgatttaaa acttcatttt taatttaaaa ggatctaggt gaagatcctt
     5161 tttgataatc tcatgaccaa aatcccttaa cgtgagtttt cgttccactg agcgtcagac
     5221 cccgtagaaa agatcaaagg atcttcttga gatccttttt ttctgcgcgt aatctgctgc
     5281 ttgcaaacaa aaaaaccacc gctaccagcg gtggtttgtt tgccggatca agagctacca
     5341 actctttttc cgaaggtaac tggcttcagc agagcgcaga taccaaatac tgtccttcta
     5401 gtgtagccgt agttaggcca ccacttcaag aactctgtag caccgcctac atacctcgct
     5461 ctgctaatcc tgttaccagt ggctgctgcc agtggcgata agtcgtgtct taccgggttg
     5521 gactcaagac gatagttacc ggataaggcg cagcggtcgg gctgaacggg gggttcgtgc
     5581 acacagccca gcttggagcg aacgacctac accgaactga gatacctaca gcgtgagcat
     5641 tgagaaagcg ccacgcttcc cgaagggaga aaggcggaca ggtatccggt aagcggcagg
     5701 gtcggaacag gagagcgcac gagggagctt ccagggggga acgcctggta tctttatagt
     5761 cctgtcgggt ttcgccacct ctgacttgag cgt
//
