# Supplementary material for: Cryptosporidium modifies intestinal microvilli through an exported virulence factor
Source: Cell Host Microbe. Author manuscript; Available in PMC 2026 Mar 30. (PMC7618952; doi:10.1016/j.chom.2025.04.001)
Supplement: Vector Maps [file EMS213016-supplement-Vector_Maps.zip › Supplementary genbank files/2_450-ha-nlucneo.gb]

LOCUS       2_450-HA_NlucNeo        5724 bp ds-DNA     circular     26-MAR-2025
DEFINITION  .
SOURCE      synthetic DNA construct
  ORGANISM  synthetic DNA construct
COMMENT     Imported using the Genbank importer. File name: New
            Assembly_assembledseq.gb synthetic DNA NEBuilder-generated oligos
            (UPPERCASE = gene-specific, lowercase = overlap) 5SRPvector_fwd:
            CAATTGGTTCGTGGCGTG 5SRPvector_fwd 3'Tm: 64.7  3'Ta: 64.2
            5SRPvector_rev: GGCTAAACTTCAATACAAAAATCTCAAATAAATTTG 5SRPvector_rev
            3'Tm: 63.2  3'Ta: 64.2 NlucNeo_fwd:
            ttttgtattgaagtttagccATGGTCTTCACACTCGAAG NlucNeo_fwd 3'Tm: 61.3
            3'Ta: 60.1 NlucNeo_rev: tacacgccacgaaccaattgTCAGAAGAATTCGTCAAGAAG
            NlucNeo_rev 3'Tm: 59.1  3'Ta: 60.1
FEATURES             Location/Qualifiers
     misc_feature    502..909
                     /label="5'MVP1"
     misc_feature    910..1455
                     /label="cgd2_450"
     CDS             910..1455
                     /translation="MNTVKLNFIPLVLCLAFLSNFLGIHDQILSLNTHVDHSLIKLSSPRRFLRRLCCCCSSSCSSDDSCCSSSSNRGSIEIGNPTQPKHVWSVTGYYGGFGEEMPTEPPRTQEGDGGNEQSEESEKKSSCCSSSSCKSKKLKLNNGDSNGDSNNDGNSGGNGGRGGPPNPYAGYTGSSNPTFTTD"
     CDS             1456..1545
                     /label="3xHA"
     CDS             1456..1548
                     /label="Translation 1456-1548"
                     /translation="PRYPYDVPDYAGYPYDVPDYAYPYDVPDYA*"
     misc_feature    1555..1600
                     /label="3'ALDO cgd1_3020"
     misc_feature    1609..1965
                     /label="5'ENO cgd5_1960"
     misc_feature    1966..2478
                     /label="Nluc"
     misc_feature    2485..3279
                     /label="NeoR"
     misc_feature    3286..3336
                     /label="3'ENO cgd5_1960"
     misc_feature    4077..4105
                     /label="AmpR promoter"
     misc_feature    4147..5007
                     /label="AmpR-BLA"
     rep_origin      5102..60
                     /label="ColE1 origin"
ORIGIN
        1 cgatttttgt gatgctcgtc aggggggccg agcctatgga aaaacgccag caacgcggcc
       61 tttttacggt tcctggcctt ttgctggcct tttgctcaca tgttctttcc tgcgttatcc
      121 cctgattctg tggataaccg tattaccgcc tttgagtgag ctgataccgc tcgccgcagc
      181 cgaacgaccg agcgcagcga gtcagtgagc gaggaagcgg aagagcgccc aatacgcaaa
      241 ccgcctctcc ccgcgcgttg gccgattcat taatgcagct ggcacgacag gtttcccgac
      301 tggaaagcgg gcagtgagcg caacgcaatt aatgtgagtt acctcactca ttaggcaccc
      361 caggctttac actttatgct tccggctcct atgttgtgtg gaattgtgag cggataacaa
      421 tttcacacag gaaacagcta tgaccatgat tacgccaagc tcggaattaa ccctcactaa
      481 agggaacaaa agctgggtac ctatggatat cttgagtacc tcgcctaatt acgatttcaa
      541 tcttttcaaa atcaatttca aaaaataaaa agaattaaaa aaagtaataa tcagtcaaat
      601 tactaagtgc gaattttcat ttgccaaatt ttattcctaa actactgtca aaataggacg
      661 catttgcatt tccctccacc ctgttttgca ttgccgccat gacgtttttt tttgcgatac
      721 caccatttaa aggcataagc gggaggcgat actggacgtt gatctattgt tattataaca
      781 atgggtctat ttacattaac ttcaagcaat atattatcaa ttataagtaa tattcactga
      841 catgaaactt aataaaagaa tttcctcagt tcaatcactt tttacattgt ttttattttt
      901 ttcccaaaaA TGAATACAGT AAAGTTAAAT TTTATTCCTC TAGTATTATG TTTGGCTTTT
      961 TTGTCAAATT TCCTTGGAAT CCATGATCAA ATTTTGAGTT TAAATACCCA TGTTGATCAT
     1021 TCTCTTATTA AATTAAGTTC TCCGAGAAGA TTTTTAAGAA GATTATGTTG TTGTTGTTCT
     1081 TCTTCTTGTT CTTCTGATGA TAGTTGCTGC TCAAGTAGTT CTAATCGCGG ATCTATAGAA
     1141 ATTGGAAACC CGACTCAACC TAAACATGTT TGGTCTGTAA CTGGTTATTA CGGAGGATTT
     1201 GGTGAAGAAA TGCCAACAGA ACCACCTAGA ACACAAGAGG GCGATGGAGG TAATGAGCAA
     1261 TCAGAGGAAT CAGAAAAGAA ATCTTCTTGT TGTTCTAGTA GCAGTTGCAA ATCCAAAAAG
     1321 TTGAAATTAA ATAATGGTGA TAGCAATGGT GATAGCAATA ATGATGGCAA TAGTGGTGGT
     1381 AATGGTGGTA GAGGCGGCCC TCCGAATCCA TATGCTGGAT ATACTGGCAG TTCGAACCCC
     1441 ACATTTACTA CGGATcctag gtacccgtac gacgtcccgg actacgctgg ctatccctat
     1501 gatgtgcccg attatgcgta tccttacgat gttccagatt atgcctaacc cgggatgcat
     1561 cttcatttag tatcttaggt cgataaactt tactttattt ggcgcgcctg gggaaactaa
     1621 atatactgaa attcggtaga ttctatatct cacgggacag cttttcacac acacttagtt
     1681 ctatattgcg tcataacttt tgtttttttt tgttgcactt tttttctctt atattcaagt
     1741 aagtggttta gattctctaa gggcgggaat atgaattagt ggcaattcaa aggatttaaa
     1801 cgatcaggcg cctgcacacc aaactctaat tcgtacacag catgcccgag gttatagata
     1861 tagatactgc gaaattattt tcattgtttc agttaagaaa taataaaata ttttattata
     1921 gttattttcc aaatttattt gagatttttg tattgaagtt tagccatggt cttcacactc
     1981 gaagatttcg ttggggactg gcgacagaca gccggctaca acctggacca agtccttgaa
     2041 cagggaggtg tgtccagttt gtttcagaat ctcggggtgt ccgtaactcc gatccaaagg
     2101 attgtcctga gcggtgaaaa tgggctgaag atcgacatcc atgtcatcat cccgtatgaa
     2161 ggtctgagcg gcgaccaaat gggccagatc gaaaaaattt ttaaggtggt gtaccctgtg
     2221 gatgatcatc actttaaggt gatcctgcac tatggcacac tggtaatcga cggggttacg
     2281 ccgaacatga tcgactattt cggacggccg tatgaaggca tcgccgtgtt cgacggcaaa
     2341 aagatcactg taacagggac cctgtggaac ggcaacaaaa ttatcgacga gcgcctgatc
     2401 aaccccgacg gctccctgct gttccgagta accatcaacg gagtgaccgg ctggcggctg
     2461 tgcgaacgca ttctggcggc tagcatgatt gaacaagatg gtttacacgc tggttctccc
     2521 gccgcttggg tcgaaagact tttcggttat gactgggctc aacaaaccat cggttgctct
     2581 gatgccgccg tcttccgtct ttctgctcaa ggtcgtcctg ttcttttcgt caagaccgac
     2641 ctttctggtg cccttaatga acttcaagat gaagctgccc gtctttcttg gcttgccacc
     2701 accggtgttc cttgcgctgc tgtccttgac gttgtcactg aagccggtag agactggctt
     2761 cttttaggtg aagtccccgg tcaagatctt ctttcttctc accttgctcc tgccgaaaaa
     2821 gtttctatca tggctgatgc tatgcgtcgt cttcataccc ttgatcccgc tacctgccct
     2881 ttcgaccacc aagccaaaca tcgtatcgaa cgtgctcgta ctcgtatgga agccggtctt
     2941 gtcgatcaag atgatcttga cgaagaacat caaggtcttg cccctgccga acttttcgcc
     3001 agacttaagg cccgtatgcc cgacggtgaa gatcttgtcg tcacccatgg tgatgcctgc
     3061 ttacccaata tcatggttga aaatggtcgt ttttctggtt tcatcgactg tggtcgtctt
     3121 ggtgtcgccg accgttatca agatattgcc ttagctaccc gtgatattgc tgaagaactt
     3181 ggtggtgaat gggctgaccg tttccttgtc ctttacggta tcgccgctcc cgattctcaa
     3241 cgtatcgcct tctatcgtct tcttgacgaa ttcttctgac aattggttcg tggcgtgtag
     3301 gatagtatcg attaagtttt tctttttatc ttaattacta gtaccaatca gtttaaacgc
     3361 gatgagctcc aattcgccct atagtgagtc gtattacaat tcactggccg tcgttttaca
     3421 acgtcgtgac tgggaaaacc ctggcgttac ccaacttaat cgccttgcag cacatccccc
     3481 cttcgccagc tggcgtaata gcgaagaggc ccgcaccgat cgcccttccc aacagttgcg
     3541 tagcctgaat ggcgaatggg acgcgccctg tagcggcgca ttaagcgcgg cgggtgtggt
     3601 ggttacgcgc agcgtgaccg ctacacttgc cagcgcccta gcgcccgctc ctttcgcttt
     3661 cttcccttcc tttctcgcca cgttcgccgg ctttccccgt caagctctaa atcgggggct
     3721 ccctttaggg ttccgattta gtgctttacg gcacctcgac cccaaaaaac ttgattaggg
     3781 tgatggttca cgtagtgggc catcgccctg atagacggtt tttcgccctt tgacgttgga
     3841 gtccacgttc tttaatagtg gactcttgtt ccaaactgga acaacactca accctatctc
     3901 ggtctattct tttgatttat aagggatttt gccgatttcg gcctattggt taaaaaatga
     3961 gctgatttaa caaaaattta acgcgaattt taacaaaata ttaacgttta caatttaggt
     4021 ggcacttttc ggggaaatgt gcgcggaacc cctatttgtt tatttttcta aatacattca
     4081 aatatgtatc cgctcatgag acaataaccc tgataaatgc ttcaataata ttgaaaaagg
     4141 aagagtatga gtattcaaca tttccgtgtc gcccttattc ccttttttgc ggcattttgc
     4201 cttcctgttt ttgctcaccc agaaacgctg gtgaaagtaa aagatgctga agatcagttg
     4261 ggtgcacgag tgggttacat cgaactggat ctcaacagcg gtaagatcct tgagagtttt
     4321 cgccccgaag aacgttttcc aatgatgagc acttttaaag ttctgctatg tggcgcggta
     4381 ttatcccgta ttgacgccgg gcaagagcaa ctcggtcgcc gcatacacta ttctcagaat
     4441 gacttggttg agtactcacc agtcacagaa aagcatctta cggatggcat gacagtaaga
     4501 gaattatgca gtgctgccat aagcatgagt gataacactg cggccaactt acttctgaca
     4561 acgatcggag gaccgaagga gctaaccgct ttttttcaca acatggggga tcatgtaact
     4621 cgccttgatc gttgggaacc ggagctgaat gaagccatac caaacgacga gcgtgacacc
     4681 acgatgcctg tagcaatggc aacaacgttg cgcaaactat taactggcga actacttact
     4741 ctagcttccc ggcaacaatt aatagactgg atggaggcgg ataaagttgc aggaccactt
     4801 ctgcgctcgg cccttccggc tggctggttt attgctgata aatctggagc cggtgagcgt
     4861 gggtctcgcg gtatcattgc agcactgggg ccagatggta agccctcccg tatcgtagtt
     4921 atctacacga cgggcagtca ggcaactatg gatgaacgaa atagacagat cgctgagata
     4981 ggtgcctcac tgattaagca ttggtaactg tcagaccaag tttactcata tatactttag
     5041 attgatttaa aacttcattt ttaatttaaa aggatctagg tgaagatcct ttttgataat
     5101 ctcatgacca aaatccctta acgtgagttt tcgttccact gagcgtcaga ccccgtagaa
     5161 aagatcaaag gatcttcttg agatcctttt tttctgcgcg taatctgctg cttgcaaaca
     5221 aaaaaaccac cgctaccagc ggtggtttgt ttgccggatc aagagctacc aactcttttt
     5281 ccgaaggtaa ctggcttcag cagagcgcag ataccaaata ctgtccttct agtgtagccg
     5341 tagttaggcc accacttcaa gaactctgta gcaccgccta catacctcgc tctgctaatc
     5401 ctgttaccag tggctgctgc cagtggcgat aagtcgtgtc ttaccgggtt ggactcaaga
     5461 cgatagttac cggataaggc gcagcggtcg ggctgaacgg ggggttcgtg cacacagccc
     5521 agcttggagc gaacgaccta caccgaactg agatacctac agcgtgagca ttgagaaagc
     5581 gccacgcttc ccgaagggag aaaggcggac aggtatccgg taagcggcag ggtcggaaca
     5641 ggagagcgca cgagggagct tccagggggg aacgcctggt atctttatag tcctgtcggg
     5701 tttcgccacc tctgacttga gcgt
//
