# Supplementary material for: Cryptosporidium modifies intestinal microvilli through an exported virulence factor
Source: Cell Host Microbe. Author manuscript; Available in PMC 2026 Mar 30. (PMC7618952; doi:10.1016/j.chom.2025.04.001)
Supplement: Vector Maps [file EMS213016-supplement-Vector_Maps.zip › Supplementary genbank files/2_440-ha-nlucneo.gb]

LOCUS       2_440-HA_NlucNeo        5580 bp ds-DNA     circular     26-MAR-2025
DEFINITION  .
SOURCE      synthetic DNA construct
  ORGANISM  synthetic DNA construct
COMMENT     Imported using the Genbank importer. File name: New
            Assembly_assembledseq.gb synthetic DNA NEBuilder-generated oligos
            (UPPERCASE = gene-specific, lowercase = overlap) 5SRPvector_fwd:
            CAATTGGTTCGTGGCGTG 5SRPvector_fwd 3'Tm: 64.7  3'Ta: 64.2
            5SRPvector_rev: GGCTAAACTTCAATACAAAAATCTCAAATAAATTTG 5SRPvector_rev
            3'Tm: 63.2  3'Ta: 64.2 NlucNeo_fwd:
            ttttgtattgaagtttagccATGGTCTTCACACTCGAAG NlucNeo_fwd 3'Tm: 61.3
            3'Ta: 60.1 NlucNeo_rev: tacacgccacgaaccaattgTCAGAAGAATTCGTCAAGAAG
            NlucNeo_rev 3'Tm: 59.1  3'Ta: 60.1
FEATURES             Location/Qualifiers
     misc_feature    502..909
                     /label="5'MVP1"
     misc_feature    910..1311
                     /label="cgd2_440"
     CDS             910..1311
                     /translation="MNYQKLLMNLCIVVGLLSYFMIYSDHEIEFTNEKYNEFSLLQMNIPSRLPTLLRGCRKLFGSPSYKPKTIDFSSFDGTRPKPKSSLPRNIQSVNHHLLSSPPLPKKPPVGDPYNPERSAALLSRKLKGVYNSKQ"
     CDS             1312..1401
                     /label="3xHA"
     CDS             1312..1404
                     /label="Translation 1312-1404"
                     /translation="PRYPYDVPDYAGYPYDVPDYAYPYDVPDYA*"
     misc_feature    1411..1456
                     /label="3'ALDO cgd1_3020"
     misc_feature    1465..1821
                     /label="5'ENO cgd5_1960"
     misc_feature    1822..2334
                     /label="Nluc"
     misc_feature    2341..3135
                     /label="NeoR"
     misc_feature    3142..3192
                     /label="3'ENO cgd5_1960"
     misc_feature    3933..3961
                     /label="AmpR promoter"
     misc_feature    4003..4863
                     /label="AmpR-BLA"
     rep_origin      4958..60
                     /label="ColE1 origin"
ORIGIN
        1 cgatttttgt gatgctcgtc aggggggccg agcctatgga aaaacgccag caacgcggcc
       61 tttttacggt tcctggcctt ttgctggcct tttgctcaca tgttctttcc tgcgttatcc
      121 cctgattctg tggataaccg tattaccgcc tttgagtgag ctgataccgc tcgccgcagc
      181 cgaacgaccg agcgcagcga gtcagtgagc gaggaagcgg aagagcgccc aatacgcaaa
      241 ccgcctctcc ccgcgcgttg gccgattcat taatgcagct ggcacgacag gtttcccgac
      301 tggaaagcgg gcagtgagcg caacgcaatt aatgtgagtt acctcactca ttaggcaccc
      361 caggctttac actttatgct tccggctcct atgttgtgtg gaattgtgag cggataacaa
      421 tttcacacag gaaacagcta tgaccatgat tacgccaagc tcggaattaa ccctcactaa
      481 agggaacaaa agctgggtac ctatggatat cttgagtacc tcgcctaatt acgatttcaa
      541 tcttttcaaa atcaatttca aaaaataaaa agaattaaaa aaagtaataa tcagtcaaat
      601 tactaagtgc gaattttcat ttgccaaatt ttattcctaa actactgtca aaataggacg
      661 catttgcatt tccctccacc ctgttttgca ttgccgccat gacgtttttt tttgcgatac
      721 caccatttaa aggcataagc gggaggcgat actggacgtt gatctattgt tattataaca
      781 atgggtctat ttacattaac ttcaagcaat atattatcaa ttataagtaa tattcactga
      841 catgaaactt aataaaagaa tttcctcagt tcaatcactt tttacattgt ttttattttt
      901 ttcccaaaaA TGAATTACCA AAAGTTATTA ATGAATTTAT GCATCGTTGT TGGTTTACTT
      961 TCATACTTTA TGATATATTC TGACCATGAA ATTGAATTTA CAAATGAAAA ATATAATGAA
     1021 TTTTCTCTTC TTCAAATGAA TATCCCTAGT AGACTTCCAA CTTTACTCAG AGGTTGTAGA
     1081 AAATTGTTTG GATCTCCGAG TTATAAGCCT AAAACAATTG ATTTTTCTTC CTTTGATGGC
     1141 ACTCGTCCAA AACCAAAAAG TTCCTTACCT CGCAATATTC AAAGTGTAAA TCATCATCTC
     1201 TTGAGTTCAC CTCCTCTTCC AAAGAAACCC CCTGTTGGAG ATCCTTATAA CCCAGAACGT
     1261 TCTGCTGCCC TACTTTCCCG CAAACTCAAA GGAGTTTATA ACTCAAAACA Acctaggtac
     1321 ccgtacgacg tcccggacta cgctggctat ccctatgatg tgcccgatta tgcgtatcct
     1381 tacgatgttc cagattatgc ctaacccggg atgcatcttc atttagtatc ttaggtcgat
     1441 aaactttact ttatttggcg cgcctgggga aactaaatat actgaaattc ggtagattct
     1501 atatctcacg ggacagcttt tcacacacac ttagttctat attgcgtcat aacttttgtt
     1561 tttttttgtt gcactttttt tctcttatat tcaagtaagt ggtttagatt ctctaagggc
     1621 gggaatatga attagtggca attcaaagga tttaaacgat caggcgcctg cacaccaaac
     1681 tctaattcgt acacagcatg cccgaggtta tagatataga tactgcgaaa ttattttcat
     1741 tgtttcagtt aagaaataat aaaatatttt attatagtta ttttccaaat ttatttgaga
     1801 tttttgtatt gaagtttagc catggtcttc acactcgaag atttcgttgg ggactggcga
     1861 cagacagccg gctacaacct ggaccaagtc cttgaacagg gaggtgtgtc cagtttgttt
     1921 cagaatctcg gggtgtccgt aactccgatc caaaggattg tcctgagcgg tgaaaatggg
     1981 ctgaagatcg acatccatgt catcatcccg tatgaaggtc tgagcggcga ccaaatgggc
     2041 cagatcgaaa aaatttttaa ggtggtgtac cctgtggatg atcatcactt taaggtgatc
     2101 ctgcactatg gcacactggt aatcgacggg gttacgccga acatgatcga ctatttcgga
     2161 cggccgtatg aaggcatcgc cgtgttcgac ggcaaaaaga tcactgtaac agggaccctg
     2221 tggaacggca acaaaattat cgacgagcgc ctgatcaacc ccgacggctc cctgctgttc
     2281 cgagtaacca tcaacggagt gaccggctgg cggctgtgcg aacgcattct ggcggctagc
     2341 atgattgaac aagatggttt acacgctggt tctcccgccg cttgggtcga aagacttttc
     2401 ggttatgact gggctcaaca aaccatcggt tgctctgatg ccgccgtctt ccgtctttct
     2461 gctcaaggtc gtcctgttct tttcgtcaag accgaccttt ctggtgccct taatgaactt
     2521 caagatgaag ctgcccgtct ttcttggctt gccaccaccg gtgttccttg cgctgctgtc
     2581 cttgacgttg tcactgaagc cggtagagac tggcttcttt taggtgaagt ccccggtcaa
     2641 gatcttcttt cttctcacct tgctcctgcc gaaaaagttt ctatcatggc tgatgctatg
     2701 cgtcgtcttc atacccttga tcccgctacc tgccctttcg accaccaagc caaacatcgt
     2761 atcgaacgtg ctcgtactcg tatggaagcc ggtcttgtcg atcaagatga tcttgacgaa
     2821 gaacatcaag gtcttgcccc tgccgaactt ttcgccagac ttaaggcccg tatgcccgac
     2881 ggtgaagatc ttgtcgtcac ccatggtgat gcctgcttac ccaatatcat ggttgaaaat
     2941 ggtcgttttt ctggtttcat cgactgtggt cgtcttggtg tcgccgaccg ttatcaagat
     3001 attgccttag ctacccgtga tattgctgaa gaacttggtg gtgaatgggc tgaccgtttc
     3061 cttgtccttt acggtatcgc cgctcccgat tctcaacgta tcgccttcta tcgtcttctt
     3121 gacgaattct tctgacaatt ggttcgtggc gtgtaggata gtatcgatta agtttttctt
     3181 tttatcttaa ttactagtac caatcagttt aaacgcgatg agctccaatt cgccctatag
     3241 tgagtcgtat tacaattcac tggccgtcgt tttacaacgt cgtgactggg aaaaccctgg
     3301 cgttacccaa cttaatcgcc ttgcagcaca tccccccttc gccagctggc gtaatagcga
     3361 agaggcccgc accgatcgcc cttcccaaca gttgcgtagc ctgaatggcg aatgggacgc
     3421 gccctgtagc ggcgcattaa gcgcggcggg tgtggtggtt acgcgcagcg tgaccgctac
     3481 acttgccagc gccctagcgc ccgctccttt cgctttcttc ccttcctttc tcgccacgtt
     3541 cgccggcttt ccccgtcaag ctctaaatcg ggggctccct ttagggttcc gatttagtgc
     3601 tttacggcac ctcgacccca aaaaacttga ttagggtgat ggttcacgta gtgggccatc
     3661 gccctgatag acggtttttc gccctttgac gttggagtcc acgttcttta atagtggact
     3721 cttgttccaa actggaacaa cactcaaccc tatctcggtc tattcttttg atttataagg
     3781 gattttgccg atttcggcct attggttaaa aaatgagctg atttaacaaa aatttaacgc
     3841 gaattttaac aaaatattaa cgtttacaat ttaggtggca cttttcgggg aaatgtgcgc
     3901 ggaaccccta tttgtttatt tttctaaata cattcaaata tgtatccgct catgagacaa
     3961 taaccctgat aaatgcttca ataatattga aaaaggaaga gtatgagtat tcaacatttc
     4021 cgtgtcgccc ttattccctt ttttgcggca ttttgccttc ctgtttttgc tcacccagaa
     4081 acgctggtga aagtaaaaga tgctgaagat cagttgggtg cacgagtggg ttacatcgaa
     4141 ctggatctca acagcggtaa gatccttgag agttttcgcc ccgaagaacg ttttccaatg
     4201 atgagcactt ttaaagttct gctatgtggc gcggtattat cccgtattga cgccgggcaa
     4261 gagcaactcg gtcgccgcat acactattct cagaatgact tggttgagta ctcaccagtc
     4321 acagaaaagc atcttacgga tggcatgaca gtaagagaat tatgcagtgc tgccataagc
     4381 atgagtgata acactgcggc caacttactt ctgacaacga tcggaggacc gaaggagcta
     4441 accgcttttt ttcacaacat gggggatcat gtaactcgcc ttgatcgttg ggaaccggag
     4501 ctgaatgaag ccataccaaa cgacgagcgt gacaccacga tgcctgtagc aatggcaaca
     4561 acgttgcgca aactattaac tggcgaacta cttactctag cttcccggca acaattaata
     4621 gactggatgg aggcggataa agttgcagga ccacttctgc gctcggccct tccggctggc
     4681 tggtttattg ctgataaatc tggagccggt gagcgtgggt ctcgcggtat cattgcagca
     4741 ctggggccag atggtaagcc ctcccgtatc gtagttatct acacgacggg cagtcaggca
     4801 actatggatg aacgaaatag acagatcgct gagataggtg cctcactgat taagcattgg
     4861 taactgtcag accaagttta ctcatatata ctttagattg atttaaaact tcatttttaa
     4921 tttaaaagga tctaggtgaa gatccttttt gataatctca tgaccaaaat cccttaacgt
     4981 gagttttcgt tccactgagc gtcagacccc gtagaaaaga tcaaaggatc ttcttgagat
     5041 cctttttttc tgcgcgtaat ctgctgcttg caaacaaaaa aaccaccgct accagcggtg
     5101 gtttgtttgc cggatcaaga gctaccaact ctttttccga aggtaactgg cttcagcaga
     5161 gcgcagatac caaatactgt ccttctagtg tagccgtagt taggccacca cttcaagaac
     5221 tctgtagcac cgcctacata cctcgctctg ctaatcctgt taccagtggc tgctgccagt
     5281 ggcgataagt cgtgtcttac cgggttggac tcaagacgat agttaccgga taaggcgcag
     5341 cggtcgggct gaacgggggg ttcgtgcaca cagcccagct tggagcgaac gacctacacc
     5401 gaactgagat acctacagcg tgagcattga gaaagcgcca cgcttcccga agggagaaag
     5461 gcggacaggt atccggtaag cggcagggtc ggaacaggag agcgcacgag ggagcttcca
     5521 ggggggaacg cctggtatct ttatagtcct gtcgggtttc gccacctctg acttgagcgt
//
