# Supplementary material for: Cryptosporidium modifies intestinal microvilli through an exported virulence factor
Source: Cell Host Microbe. Author manuscript; Available in PMC 2026 Mar 30. (PMC7618952; doi:10.1016/j.chom.2025.04.001)
Supplement: Vector Maps [file EMS213016-supplement-Vector_Maps.zip › Supplementary genbank files/2_430-ha-nlucneo.gb]

LOCUS       2_430-HA_NlucNeo        5796 bp ds-DNA     circular     26-MAR-2025
DEFINITION  .
SOURCE      synthetic DNA construct
  ORGANISM  synthetic DNA construct
COMMENT     Imported using the Genbank importer. File name: New
            Assembly_assembledseq.gb synthetic DNA NEBuilder-generated oligos
            (UPPERCASE = gene-specific, lowercase = overlap) 5SRPvector_fwd:
            CAATTGGTTCGTGGCGTG 5SRPvector_fwd 3'Tm: 64.7  3'Ta: 64.2
            5SRPvector_rev: GGCTAAACTTCAATACAAAAATCTCAAATAAATTTG 5SRPvector_rev
            3'Tm: 63.2  3'Ta: 64.2 NlucNeo_fwd:
            ttttgtattgaagtttagccATGGTCTTCACACTCGAAG NlucNeo_fwd 3'Tm: 61.3
            3'Ta: 60.1 NlucNeo_rev: tacacgccacgaaccaattgTCAGAAGAATTCGTCAAGAAG
            NlucNeo_rev 3'Tm: 59.1  3'Ta: 60.1
FEATURES             Location/Qualifiers
     misc_feature    502..909
                     /label="5'MVP1"
     misc_feature    910..1527
                     /label="cgd2_430"
     CDS             910..1527
                     /label="Translation 910-1527"
                     /translation="MNACLYLYIIIPLLYLTFNYQSTFSENFSTDSLTKFSLLKLTASLGNTGSNSNDSDPEDEGPPSFVPPPPPGKKGASGSSPDGRPVPLPRTRHLGGNPPKGLGKAPVPTPRLRDLDGTDGGRKPNCPLGRRGGVRGRDNGPKKDPSQSSDSSSSSSSSSSSSSNSSPDGPVSSSGDGSSGKIIVKKPPGGPPKPPTRSSSLSSLLD"
     CDS             1528..1617
                     /label="3xHA"
     CDS             1528..1620
                     /label="Translation 1528-1620"
                     /translation="PRYPYDVPDYAGYPYDVPDYAYPYDVPDYA*"
     misc_feature    1627..1672
                     /label="3'ALDO cgd1_3020"
     misc_feature    1681..2037
                     /label="5'ENO cgd5_1960"
     misc_feature    2038..2550
                     /label="Nluc"
     misc_feature    2557..3351
                     /label="NeoR"
     misc_feature    3358..3408
                     /label="3'ENO cgd5_1960"
     misc_feature    4149..4177
                     /label="AmpR promoter"
     misc_feature    4219..5079
                     /label="AmpR-BLA"
     rep_origin      5174..60
                     /label="ColE1 origin"
ORIGIN
        1 cgatttttgt gatgctcgtc aggggggccg agcctatgga aaaacgccag caacgcggcc
       61 tttttacggt tcctggcctt ttgctggcct tttgctcaca tgttctttcc tgcgttatcc
      121 cctgattctg tggataaccg tattaccgcc tttgagtgag ctgataccgc tcgccgcagc
      181 cgaacgaccg agcgcagcga gtcagtgagc gaggaagcgg aagagcgccc aatacgcaaa
      241 ccgcctctcc ccgcgcgttg gccgattcat taatgcagct ggcacgacag gtttcccgac
      301 tggaaagcgg gcagtgagcg caacgcaatt aatgtgagtt acctcactca ttaggcaccc
      361 caggctttac actttatgct tccggctcct atgttgtgtg gaattgtgag cggataacaa
      421 tttcacacag gaaacagcta tgaccatgat tacgccaagc tcggaattaa ccctcactaa
      481 agggaacaaa agctgggtac ctatggatat cttgagtacc tcgcctaatt acgatttcaa
      541 tcttttcaaa atcaatttca aaaaataaaa agaattaaaa aaagtaataa tcagtcaaat
      601 tactaagtgc gaattttcat ttgccaaatt ttattcctaa actactgtca aaataggacg
      661 catttgcatt tccctccacc ctgttttgca ttgccgccat gacgtttttt tttgcgatac
      721 caccatttaa aggcataagc gggaggcgat actggacgtt gatctattgt tattataaca
      781 atgggtctat ttacattaac ttcaagcaat atattatcaa ttataagtaa tattcactga
      841 catgaaactt aataaaagaa tttcctcagt tcaatcactt tttacattgt ttttattttt
      901 ttcccaaaaA TGAATGCCTG TCTTTATCTA TATATAATAA TTCCGCTTTT ATATTTAACC
      961 TTTAATTATC AGAGCACTTT CTCTGAGAAT TTCTCGACCG ATAGTTTAAC AAAATTCTCT
     1021 TTATTAAAGT TAACTGCTTC ATTGGGCAAT ACTGGCTCGA ATTCTAATGA TAGTGATCCC
     1081 GAAGATGAAG GTCCGCCAAG TTTCGTACCT CCACCGCCAC CAGGAAAGAA GGGTGCTAGT
     1141 GGATCAAGTC CAGATGGACG ACCCGTTCCT CTTCCAAGAA CGAGACATTT AGGTGGTAAT
     1201 CCTCCAAAAG GTTTAGGTAA AGCACCTGTT CCAACTCCAA GACTGAGAGA TCTGGATGGA
     1261 ACAGATGGCG GACGAAAACC AAATTGTCCA CTTGGAAGAA GAGGAGGAGT GAGAGGCCGA
     1321 GATAATGGCC CTAAAAAAGA TCCAAGTCAA AGTTCAGATT CAAGTTCAAG TTCAAGTTCA
     1381 AGTTCAAGTT CAAGTTCAAA TTCGTCTCCT GATGGACCTG TAAGTTCAAG TGGAGACGGT
     1441 AGCAGTGGTA AAATTATCGT TAAAAAACCT CCTGGTGGTC CTCCAAAACC ACCTACACGT
     1501 TCATCATCGC TATCTAGTTT ATTAGACcct aggtacccgt acgacgtccc ggactacgct
     1561 ggctatccct atgatgtgcc cgattatgcg tatccttacg atgttccaga ttatgcctaa
     1621 cccgggatgc atcttcattt agtatcttag gtcgataaac tttactttat ttggcgcgcc
     1681 tggggaaact aaatatactg aaattcggta gattctatat ctcacgggac agcttttcac
     1741 acacacttag ttctatattg cgtcataact tttgtttttt tttgttgcac tttttttctc
     1801 ttatattcaa gtaagtggtt tagattctct aagggcggga atatgaatta gtggcaattc
     1861 aaaggattta aacgatcagg cgcctgcaca ccaaactcta attcgtacac agcatgcccg
     1921 aggttataga tatagatact gcgaaattat tttcattgtt tcagttaaga aataataaaa
     1981 tattttatta tagttatttt ccaaatttat ttgagatttt tgtattgaag tttagccatg
     2041 gtcttcacac tcgaagattt cgttggggac tggcgacaga cagccggcta caacctggac
     2101 caagtccttg aacagggagg tgtgtccagt ttgtttcaga atctcggggt gtccgtaact
     2161 ccgatccaaa ggattgtcct gagcggtgaa aatgggctga agatcgacat ccatgtcatc
     2221 atcccgtatg aaggtctgag cggcgaccaa atgggccaga tcgaaaaaat ttttaaggtg
     2281 gtgtaccctg tggatgatca tcactttaag gtgatcctgc actatggcac actggtaatc
     2341 gacggggtta cgccgaacat gatcgactat ttcggacggc cgtatgaagg catcgccgtg
     2401 ttcgacggca aaaagatcac tgtaacaggg accctgtgga acggcaacaa aattatcgac
     2461 gagcgcctga tcaaccccga cggctccctg ctgttccgag taaccatcaa cggagtgacc
     2521 ggctggcggc tgtgcgaacg cattctggcg gctagcatga ttgaacaaga tggtttacac
     2581 gctggttctc ccgccgcttg ggtcgaaaga cttttcggtt atgactgggc tcaacaaacc
     2641 atcggttgct ctgatgccgc cgtcttccgt ctttctgctc aaggtcgtcc tgttcttttc
     2701 gtcaagaccg acctttctgg tgcccttaat gaacttcaag atgaagctgc ccgtctttct
     2761 tggcttgcca ccaccggtgt tccttgcgct gctgtccttg acgttgtcac tgaagccggt
     2821 agagactggc ttcttttagg tgaagtcccc ggtcaagatc ttctttcttc tcaccttgct
     2881 cctgccgaaa aagtttctat catggctgat gctatgcgtc gtcttcatac ccttgatccc
     2941 gctacctgcc ctttcgacca ccaagccaaa catcgtatcg aacgtgctcg tactcgtatg
     3001 gaagccggtc ttgtcgatca agatgatctt gacgaagaac atcaaggtct tgcccctgcc
     3061 gaacttttcg ccagacttaa ggcccgtatg cccgacggtg aagatcttgt cgtcacccat
     3121 ggtgatgcct gcttacccaa tatcatggtt gaaaatggtc gtttttctgg tttcatcgac
     3181 tgtggtcgtc ttggtgtcgc cgaccgttat caagatattg ccttagctac ccgtgatatt
     3241 gctgaagaac ttggtggtga atgggctgac cgtttccttg tcctttacgg tatcgccgct
     3301 cccgattctc aacgtatcgc cttctatcgt cttcttgacg aattcttctg acaattggtt
     3361 cgtggcgtgt aggatagtat cgattaagtt tttcttttta tcttaattac tagtaccaat
     3421 cagtttaaac gcgatgagct ccaattcgcc ctatagtgag tcgtattaca attcactggc
     3481 cgtcgtttta caacgtcgtg actgggaaaa ccctggcgtt acccaactta atcgccttgc
     3541 agcacatccc cccttcgcca gctggcgtaa tagcgaagag gcccgcaccg atcgcccttc
     3601 ccaacagttg cgtagcctga atggcgaatg ggacgcgccc tgtagcggcg cattaagcgc
     3661 ggcgggtgtg gtggttacgc gcagcgtgac cgctacactt gccagcgccc tagcgcccgc
     3721 tcctttcgct ttcttccctt cctttctcgc cacgttcgcc ggctttcccc gtcaagctct
     3781 aaatcggggg ctccctttag ggttccgatt tagtgcttta cggcacctcg accccaaaaa
     3841 acttgattag ggtgatggtt cacgtagtgg gccatcgccc tgatagacgg tttttcgccc
     3901 tttgacgttg gagtccacgt tctttaatag tggactcttg ttccaaactg gaacaacact
     3961 caaccctatc tcggtctatt cttttgattt ataagggatt ttgccgattt cggcctattg
     4021 gttaaaaaat gagctgattt aacaaaaatt taacgcgaat tttaacaaaa tattaacgtt
     4081 tacaatttag gtggcacttt tcggggaaat gtgcgcggaa cccctatttg tttatttttc
     4141 taaatacatt caaatatgta tccgctcatg agacaataac cctgataaat gcttcaataa
     4201 tattgaaaaa ggaagagtat gagtattcaa catttccgtg tcgcccttat tccctttttt
     4261 gcggcatttt gccttcctgt ttttgctcac ccagaaacgc tggtgaaagt aaaagatgct
     4321 gaagatcagt tgggtgcacg agtgggttac atcgaactgg atctcaacag cggtaagatc
     4381 cttgagagtt ttcgccccga agaacgtttt ccaatgatga gcacttttaa agttctgcta
     4441 tgtggcgcgg tattatcccg tattgacgcc gggcaagagc aactcggtcg ccgcatacac
     4501 tattctcaga atgacttggt tgagtactca ccagtcacag aaaagcatct tacggatggc
     4561 atgacagtaa gagaattatg cagtgctgcc ataagcatga gtgataacac tgcggccaac
     4621 ttacttctga caacgatcgg aggaccgaag gagctaaccg ctttttttca caacatgggg
     4681 gatcatgtaa ctcgccttga tcgttgggaa ccggagctga atgaagccat accaaacgac
     4741 gagcgtgaca ccacgatgcc tgtagcaatg gcaacaacgt tgcgcaaact attaactggc
     4801 gaactactta ctctagcttc ccggcaacaa ttaatagact ggatggaggc ggataaagtt
     4861 gcaggaccac ttctgcgctc ggcccttccg gctggctggt ttattgctga taaatctgga
     4921 gccggtgagc gtgggtctcg cggtatcatt gcagcactgg ggccagatgg taagccctcc
     4981 cgtatcgtag ttatctacac gacgggcagt caggcaacta tggatgaacg aaatagacag
     5041 atcgctgaga taggtgcctc actgattaag cattggtaac tgtcagacca agtttactca
     5101 tatatacttt agattgattt aaaacttcat ttttaattta aaaggatcta ggtgaagatc
     5161 ctttttgata atctcatgac caaaatccct taacgtgagt tttcgttcca ctgagcgtca
     5221 gaccccgtag aaaagatcaa aggatcttct tgagatcctt tttttctgcg cgtaatctgc
     5281 tgcttgcaaa caaaaaaacc accgctacca gcggtggttt gtttgccgga tcaagagcta
     5341 ccaactcttt ttccgaaggt aactggcttc agcagagcgc agataccaaa tactgtcctt
     5401 ctagtgtagc cgtagttagg ccaccacttc aagaactctg tagcaccgcc tacatacctc
     5461 gctctgctaa tcctgttacc agtggctgct gccagtggcg ataagtcgtg tcttaccggg
     5521 ttggactcaa gacgatagtt accggataag gcgcagcggt cgggctgaac ggggggttcg
     5581 tgcacacagc ccagcttgga gcgaacgacc tacaccgaac tgagatacct acagcgtgag
     5641 cattgagaaa gcgccacgct tcccgaaggg agaaaggcgg acaggtatcc ggtaagcggc
     5701 agggtcggaa caggagagcg cacgagggag cttccagggg ggaacgcctg gtatctttat
     5761 agtcctgtcg ggtttcgcca cctctgactt gagcgt
//
