# Supplementary material for: Cryptosporidium modifies intestinal microvilli through an exported virulence factor
Source: Cell Host Microbe. Author manuscript; Available in PMC 2026 Mar 30. (PMC7618952; doi:10.1016/j.chom.2025.04.001)
Supplement: Vector Maps [file EMS213016-supplement-Vector_Maps.zip › Supplementary genbank files/2_410-ha-nlucneo.gb]

LOCUS       2_410-HA_NlucNeo        5961 bp ds-DNA     circular     26-MAR-2025
DEFINITION  .
SOURCE      synthetic DNA construct
  ORGANISM  synthetic DNA construct
COMMENT     Imported using the Genbank importer. File name: New
            Assembly_assembledseq.gb synthetic DNA NEBuilder-generated oligos
            (UPPERCASE = gene-specific, lowercase = overlap) 5SRPvector_fwd:
            CAATTGGTTCGTGGCGTG 5SRPvector_fwd 3'Tm: 64.7  3'Ta: 64.2
            5SRPvector_rev: GGCTAAACTTCAATACAAAAATCTCAAATAAATTTG 5SRPvector_rev
            3'Tm: 63.2  3'Ta: 64.2 NlucNeo_fwd:
            ttttgtattgaagtttagccATGGTCTTCACACTCGAAG NlucNeo_fwd 3'Tm: 61.3
            3'Ta: 60.1 NlucNeo_rev: tacacgccacgaaccaattgTCAGAAGAATTCGTCAAGAAG
            NlucNeo_rev 3'Tm: 59.1  3'Ta: 60.1
FEATURES             Location/Qualifiers
     misc_feature    502..909
                     /label="5'MVP1"
     CDS             910..1692
                     /label="Translation 910-1692"
                     /translation="MQLRNCLILIIFVFSLSFLSFEHRNERDIVVKDRVSFLKLRNGISFGPNLCRRLCCCRGNGNDLSTQDVVVFAVDNPAFNSNDESSESSSSNSMESVPNPDPSNIPVPSSGPVVSSTSQYSGYSSTSEPIPIPVRPGSNQGQSTPSFPSPCSPSASASKLGFLGMRSPSVSSCVRHSSSSSSLSSSSTSSSSYSSSSSSSEDEDRETSTNKESGKRGHRGRKTGKKSRSRSKSRSRSKFKSRSKSRSRSPSPVFKFDEELT"
     misc_feature    910..1692
                     /label="cgd2_410"
     CDS             1693..1782
                     /label="3xHA"
     CDS             1693..1785
                     /label="Translation 1693-1785"
                     /translation="PRYPYDVPDYAGYPYDVPDYAYPYDVPDYA*"
     misc_feature    1792..1837
                     /label="3'ALDO cgd1_3020"
     misc_feature    1846..2202
                     /label="5'ENO cgd5_1960"
     misc_feature    2203..2715
                     /label="Nluc"
     misc_feature    2722..3516
                     /label="NeoR"
     misc_feature    3523..3573
                     /label="3'ENO cgd5_1960"
     misc_feature    4314..4342
                     /label="AmpR promoter"
     misc_feature    4384..5244
                     /label="AmpR-BLA"
     rep_origin      5339..60
                     /label="ColE1 origin"
ORIGIN
        1 cgatttttgt gatgctcgtc aggggggccg agcctatgga aaaacgccag caacgcggcc
       61 tttttacggt tcctggcctt ttgctggcct tttgctcaca tgttctttcc tgcgttatcc
      121 cctgattctg tggataaccg tattaccgcc tttgagtgag ctgataccgc tcgccgcagc
      181 cgaacgaccg agcgcagcga gtcagtgagc gaggaagcgg aagagcgccc aatacgcaaa
      241 ccgcctctcc ccgcgcgttg gccgattcat taatgcagct ggcacgacag gtttcccgac
      301 tggaaagcgg gcagtgagcg caacgcaatt aatgtgagtt acctcactca ttaggcaccc
      361 caggctttac actttatgct tccggctcct atgttgtgtg gaattgtgag cggataacaa
      421 tttcacacag gaaacagcta tgaccatgat tacgccaagc tcggaattaa ccctcactaa
      481 agggaacaaa agctgggtac ctatggatat cttgagtacc tcgcctaatt acgatttcaa
      541 tcttttcaaa atcaatttca aaaaataaaa agaattaaaa aaagtaataa tcagtcaaat
      601 tactaagtgc gaattttcat ttgccaaatt ttattcctaa actactgtca aaataggacg
      661 catttgcatt tccctccacc ctgttttgca ttgccgccat gacgtttttt tttgcgatac
      721 caccatttaa aggcataagc gggaggcgat actggacgtt gatctattgt tattataaca
      781 atgggtctat ttacattaac ttcaagcaat atattatcaa ttataagtaa tattcactga
      841 catgaaactt aataaaagaa tttcctcagt tcaatcactt tttacattgt ttttattttt
      901 ttcccaaaaA TGCAATTAAG AAATTGTTTG ATATTGATAA TATTTGTATT TTCACTTTCT
      961 TTTCTATCAT TTGAGCATAG AAATGAAAGA GATATAGTTG TTAAAGACAG AGTTTCATTT
     1021 TTGAAACTTA GAAATGGAAT CTCATTTGGA CCAAATCTTT GCAGAAGGCT TTGTTGTTGC
     1081 AGGGGTAATG GTAATGATTT ATCAACTCAA GATGTAGTGG TATTTGCAGT TGATAACCCT
     1141 GCGTTTAATA GCAACGACGA ATCTTCTGAA AGTTCCTCTA GTAATAGTAT GGAATCTGTT
     1201 CCAAATCCAG ATCCAAGTAA TATTCCTGTT CCTAGTTCTG GTCCAGTTGT ATCTTCAACA
     1261 TCTCAATATT CGGGGTATTC TTCAACTAGT GAGCCCATTC CCATACCAGT AAGACCAGGT
     1321 TCTAATCAAG GGCAGTCGAC GCCTTCTTTT CCATCGCCAT GTAGCCCAAG TGCATCTGCT
     1381 TCTAAATTGG GATTTTTAGG AATGCGTTCG CCTTCTGTAT CTTCATGCGT TCGCCATTCA
     1441 AGTAGTTCAA GCTCATTATC ATCATCATCA ACTTCTTCAT CCTCATATTC GTCATCGTCA
     1501 AGTTCTTCTG AAGATGAGGA TAGAGAAACT AGTACAAATA AAGAATCAGG AAAAAGGGGA
     1561 CATCGTGGGC GTAAAACAGG TAAAAAATCA AGGTCAAGGT CAAAATCAAG GTCAAGGTCA
     1621 AAATTCAAGT CGAGGTCAAA ATCAAGGTCA AGATCTCCTT CACCGGTTTT TAAATTTGAC
     1681 GAAGAATTGA CAcctaggta cccgtacgac gtcccggact acgctggcta tccctatgat
     1741 gtgcccgatt atgcgtatcc ttacgatgtt ccagattatg cctaacccgg gatgcatctt
     1801 catttagtat cttaggtcga taaactttac tttatttggc gcgcctgggg aaactaaata
     1861 tactgaaatt cggtagattc tatatctcac gggacagctt ttcacacaca cttagttcta
     1921 tattgcgtca taacttttgt ttttttttgt tgcacttttt ttctcttata ttcaagtaag
     1981 tggtttagat tctctaaggg cgggaatatg aattagtggc aattcaaagg atttaaacga
     2041 tcaggcgcct gcacaccaaa ctctaattcg tacacagcat gcccgaggtt atagatatag
     2101 atactgcgaa attattttca ttgtttcagt taagaaataa taaaatattt tattatagtt
     2161 attttccaaa tttatttgag atttttgtat tgaagtttag ccatggtctt cacactcgaa
     2221 gatttcgttg gggactggcg acagacagcc ggctacaacc tggaccaagt ccttgaacag
     2281 ggaggtgtgt ccagtttgtt tcagaatctc ggggtgtccg taactccgat ccaaaggatt
     2341 gtcctgagcg gtgaaaatgg gctgaagatc gacatccatg tcatcatccc gtatgaaggt
     2401 ctgagcggcg accaaatggg ccagatcgaa aaaattttta aggtggtgta ccctgtggat
     2461 gatcatcact ttaaggtgat cctgcactat ggcacactgg taatcgacgg ggttacgccg
     2521 aacatgatcg actatttcgg acggccgtat gaaggcatcg ccgtgttcga cggcaaaaag
     2581 atcactgtaa cagggaccct gtggaacggc aacaaaatta tcgacgagcg cctgatcaac
     2641 cccgacggct ccctgctgtt ccgagtaacc atcaacggag tgaccggctg gcggctgtgc
     2701 gaacgcattc tggcggctag catgattgaa caagatggtt tacacgctgg ttctcccgcc
     2761 gcttgggtcg aaagactttt cggttatgac tgggctcaac aaaccatcgg ttgctctgat
     2821 gccgccgtct tccgtctttc tgctcaaggt cgtcctgttc ttttcgtcaa gaccgacctt
     2881 tctggtgccc ttaatgaact tcaagatgaa gctgcccgtc tttcttggct tgccaccacc
     2941 ggtgttcctt gcgctgctgt ccttgacgtt gtcactgaag ccggtagaga ctggcttctt
     3001 ttaggtgaag tccccggtca agatcttctt tcttctcacc ttgctcctgc cgaaaaagtt
     3061 tctatcatgg ctgatgctat gcgtcgtctt catacccttg atcccgctac ctgccctttc
     3121 gaccaccaag ccaaacatcg tatcgaacgt gctcgtactc gtatggaagc cggtcttgtc
     3181 gatcaagatg atcttgacga agaacatcaa ggtcttgccc ctgccgaact tttcgccaga
     3241 cttaaggccc gtatgcccga cggtgaagat cttgtcgtca cccatggtga tgcctgctta
     3301 cccaatatca tggttgaaaa tggtcgtttt tctggtttca tcgactgtgg tcgtcttggt
     3361 gtcgccgacc gttatcaaga tattgcctta gctacccgtg atattgctga agaacttggt
     3421 ggtgaatggg ctgaccgttt ccttgtcctt tacggtatcg ccgctcccga ttctcaacgt
     3481 atcgccttct atcgtcttct tgacgaattc ttctgacaat tggttcgtgg cgtgtaggat
     3541 agtatcgatt aagtttttct ttttatctta attactagta ccaatcagtt taaacgcgat
     3601 gagctccaat tcgccctata gtgagtcgta ttacaattca ctggccgtcg ttttacaacg
     3661 tcgtgactgg gaaaaccctg gcgttaccca acttaatcgc cttgcagcac atcccccctt
     3721 cgccagctgg cgtaatagcg aagaggcccg caccgatcgc ccttcccaac agttgcgtag
     3781 cctgaatggc gaatgggacg cgccctgtag cggcgcatta agcgcggcgg gtgtggtggt
     3841 tacgcgcagc gtgaccgcta cacttgccag cgccctagcg cccgctcctt tcgctttctt
     3901 cccttccttt ctcgccacgt tcgccggctt tccccgtcaa gctctaaatc gggggctccc
     3961 tttagggttc cgatttagtg ctttacggca cctcgacccc aaaaaacttg attagggtga
     4021 tggttcacgt agtgggccat cgccctgata gacggttttt cgccctttga cgttggagtc
     4081 cacgttcttt aatagtggac tcttgttcca aactggaaca acactcaacc ctatctcggt
     4141 ctattctttt gatttataag ggattttgcc gatttcggcc tattggttaa aaaatgagct
     4201 gatttaacaa aaatttaacg cgaattttaa caaaatatta acgtttacaa tttaggtggc
     4261 acttttcggg gaaatgtgcg cggaacccct atttgtttat ttttctaaat acattcaaat
     4321 atgtatccgc tcatgagaca ataaccctga taaatgcttc aataatattg aaaaaggaag
     4381 agtatgagta ttcaacattt ccgtgtcgcc cttattccct tttttgcggc attttgcctt
     4441 cctgtttttg ctcacccaga aacgctggtg aaagtaaaag atgctgaaga tcagttgggt
     4501 gcacgagtgg gttacatcga actggatctc aacagcggta agatccttga gagttttcgc
     4561 cccgaagaac gttttccaat gatgagcact tttaaagttc tgctatgtgg cgcggtatta
     4621 tcccgtattg acgccgggca agagcaactc ggtcgccgca tacactattc tcagaatgac
     4681 ttggttgagt actcaccagt cacagaaaag catcttacgg atggcatgac agtaagagaa
     4741 ttatgcagtg ctgccataag catgagtgat aacactgcgg ccaacttact tctgacaacg
     4801 atcggaggac cgaaggagct aaccgctttt tttcacaaca tgggggatca tgtaactcgc
     4861 cttgatcgtt gggaaccgga gctgaatgaa gccataccaa acgacgagcg tgacaccacg
     4921 atgcctgtag caatggcaac aacgttgcgc aaactattaa ctggcgaact acttactcta
     4981 gcttcccggc aacaattaat agactggatg gaggcggata aagttgcagg accacttctg
     5041 cgctcggccc ttccggctgg ctggtttatt gctgataaat ctggagccgg tgagcgtggg
     5101 tctcgcggta tcattgcagc actggggcca gatggtaagc cctcccgtat cgtagttatc
     5161 tacacgacgg gcagtcaggc aactatggat gaacgaaata gacagatcgc tgagataggt
     5221 gcctcactga ttaagcattg gtaactgtca gaccaagttt actcatatat actttagatt
     5281 gatttaaaac ttcattttta atttaaaagg atctaggtga agatcctttt tgataatctc
     5341 atgaccaaaa tcccttaacg tgagttttcg ttccactgag cgtcagaccc cgtagaaaag
     5401 atcaaaggat cttcttgaga tccttttttt ctgcgcgtaa tctgctgctt gcaaacaaaa
     5461 aaaccaccgc taccagcggt ggtttgtttg ccggatcaag agctaccaac tctttttccg
     5521 aaggtaactg gcttcagcag agcgcagata ccaaatactg tccttctagt gtagccgtag
     5581 ttaggccacc acttcaagaa ctctgtagca ccgcctacat acctcgctct gctaatcctg
     5641 ttaccagtgg ctgctgccag tggcgataag tcgtgtctta ccgggttgga ctcaagacga
     5701 tagttaccgg ataaggcgca gcggtcgggc tgaacggggg gttcgtgcac acagcccagc
     5761 ttggagcgaa cgacctacac cgaactgaga tacctacagc gtgagcattg agaaagcgcc
     5821 acgcttcccg aagggagaaa ggcggacagg tatccggtaa gcggcagggt cggaacagga
     5881 gagcgcacga gggagcttcc aggggggaac gcctggtatc tttatagtcc tgtcgggttt
     5941 cgccacctct gacttgagcg t
//
