# Supplementary material for: Cryptosporidium modifies intestinal microvilli through an exported virulence factor
Source: Cell Host Microbe. Author manuscript; Available in PMC 2026 Mar 30. (PMC7618952; doi:10.1016/j.chom.2025.04.001)
Supplement: Vector Maps [file EMS213016-supplement-Vector_Maps.zip › Supplementary genbank files/sp-truncated-mutant-mvp1-ha-nlucneo.gb]

LOCUS       SP_truncated_mutant_MVP 5673 bp ds-DNA     circular     26-MAR-2025
DEFINITION  .
SOURCE      synthetic DNA construct
  ORGANISM  synthetic DNA construct
COMMENT     Imported using the Genbank importer. File name: New
            Assembly_assembledseq.gb synthetic DNA NEBuilder-generated oligos
            (UPPERCASE = gene-specific, lowercase = overlap) 5SRPvector_fwd:
            CAATTGGTTCGTGGCGTG 5SRPvector_fwd 3'Tm: 64.7  3'Ta: 64.2
            5SRPvector_rev: GGCTAAACTTCAATACAAAAATCTCAAATAAATTTG 5SRPvector_rev
            3'Tm: 63.2  3'Ta: 64.2 NlucNeo_fwd:
            ttttgtattgaagtttagccATGGTCTTCACACTCGAAG NlucNeo_fwd 3'Tm: 61.3
            3'Ta: 60.1 NlucNeo_rev: tacacgccacgaaccaattgTCAGAAGAATTCGTCAAGAAG
            NlucNeo_rev 3'Tm: 59.1  3'Ta: 60.1
FEATURES             Location/Qualifiers
     misc_feature    43..71
                     /label="AmpR promoter"
     misc_feature    113..973
                     /label="AmpR-BLA"
     rep_origin      1068..1750
                     /label="ColE1 origin"
     misc_feature    2192..2599
                     /label="5'MVP1"
     misc_feature    2600..3095
                     /label="MVP1"
     CDS             2600..3187
                     /label="Translation 2600-3187"
                     /translation="MLASSSYYELSFVKVKCGGGFCKRLRRALCCCSGGEEEEQPEMVIGNPTDFQHLHSGGLQMRDSDGRLTSRIPSLGTSGPDFSNEGYQSGDEDNNEGNDDTSSVTSSSSSSSSSSSSSSSSSSSSSSSSSSGSSSSGSSSSGSSSSGSSSSSSPPVNGNEYDTKLPRYPYDVPDYAGYPYDVPDYAYPYDVPDYA*"
     CDS             3095..3184
                     /label="3xHA"
     misc_feature    3194..3239
                     /label="3'ALDO cgd1_3020"
     misc_feature    3248..3604
                     /label="5'ENO cgd5_1960"
     misc_feature    3605..4117
                     /label="Nluc"
     misc_feature    4124..4918
                     /label="NeoR"
     misc_feature    4925..4975
                     /label="3'ENO cgd5_1960"
ORIGIN
        1 aaatgtgcgc ggaaccccta tttgtttatt tttctaaata cattcaaata tgtatccgct
       61 catgagacaa taaccctgat aaatgcttca ataatattga aaaaggaaga gtatgagtat
      121 tcaacatttc cgtgtcgccc ttattccctt ttttgcggca ttttgccttc ctgtttttgc
      181 tcacccagaa acgctggtga aagtaaaaga tgctgaagat cagttgggtg cacgagtggg
      241 ttacatcgaa ctggatctca acagcggtaa gatccttgag agttttcgcc ccgaagaacg
      301 ttttccaatg atgagcactt ttaaagttct gctatgtggc gcggtattat cccgtattga
      361 cgccgggcaa gagcaactcg gtcgccgcat acactattct cagaatgact tggttgagta
      421 ctcaccagtc acagaaaagc atcttacgga tggcatgaca gtaagagaat tatgcagtgc
      481 tgccataagc atgagtgata acactgcggc caacttactt ctgacaacga tcggaggacc
      541 gaaggagcta accgcttttt ttcacaacat gggggatcat gtaactcgcc ttgatcgttg
      601 ggaaccggag ctgaatgaag ccataccaaa cgacgagcgt gacaccacga tgcctgtagc
      661 aatggcaaca acgttgcgca aactattaac tggcgaacta cttactctag cttcccggca
      721 acaattaata gactggatgg aggcggataa agttgcagga ccacttctgc gctcggccct
      781 tccggctggc tggtttattg ctgataaatc tggagccggt gagcgtgggt ctcgcggtat
      841 cattgcagca ctggggccag atggtaagcc ctcccgtatc gtagttatct acacgacggg
      901 cagtcaggca actatggatg aacgaaatag acagatcgct gagataggtg cctcactgat
      961 taagcattgg taactgtcag accaagttta ctcatatata ctttagattg atttaaaact
     1021 tcatttttaa tttaaaagga tctaggtgaa gatccttttt gataatctca tgaccaaaat
     1081 cccttaacgt gagttttcgt tccactgagc gtcagacccc gtagaaaaga tcaaaggatc
     1141 ttcttgagat cctttttttc tgcgcgtaat ctgctgcttg caaacaaaaa aaccaccgct
     1201 accagcggtg gtttgtttgc cggatcaaga gctaccaact ctttttccga aggtaactgg
     1261 cttcagcaga gcgcagatac caaatactgt ccttctagtg tagccgtagt taggccacca
     1321 cttcaagaac tctgtagcac cgcctacata cctcgctctg ctaatcctgt taccagtggc
     1381 tgctgccagt ggcgataagt cgtgtcttac cgggttggac tcaagacgat agttaccgga
     1441 taaggcgcag cggtcgggct gaacgggggg ttcgtgcaca cagcccagct tggagcgaac
     1501 gacctacacc gaactgagat acctacagcg tgagcattga gaaagcgcca cgcttcccga
     1561 agggagaaag gcggacaggt atccggtaag cggcagggtc ggaacaggag agcgcacgag
     1621 ggagcttcca ggggggaacg cctggtatct ttatagtcct gtcgggtttc gccacctctg
     1681 acttgagcgt cgatttttgt gatgctcgtc aggggggccg agcctatgga aaaacgccag
     1741 caacgcggcc tttttacggt tcctggcctt ttgctggcct tttgctcaca tgttctttcc
     1801 tgcgttatcc cctgattctg tggataaccg tattaccgcc tttgagtgag ctgataccgc
     1861 tcgccgcagc cgaacgaccg agcgcagcga gtcagtgagc gaggaagcgg aagagcgccc
     1921 aatacgcaaa ccgcctctcc ccgcgcgttg gccgattcat taatgcagct ggcacgacag
     1981 gtttcccgac tggaaagcgg gcagtgagcg caacgcaatt aatgtgagtt acctcactca
     2041 ttaggcaccc caggctttac actttatgct tccggctcct atgttgtgtg gaattgtgag
     2101 cggataacaa tttcacacag gaaacagcta tgaccatgat tacgccaagc tcggaattaa
     2161 ccctcactaa agggaacaaa agctgggtac ctatggatat cttgagtacc tcgcctaatt
     2221 acgatttcaa tcttttcaaa atcaatttca aaaaataaaa agaattaaaa aaagtaataa
     2281 tcagtcaaat tactaagtgc gaattttcat ttgccaaatt ttattcctaa actactgtca
     2341 aaataggacg catttgcatt tccctccacc ctgttttgca ttgccgccat gacgtttttt
     2401 tttgcgatac caccatttaa aggcataagc gggaggcgat actggacgtt gatctattgt
     2461 tattataaca atgggtctat ttacattaac ttcaagcaat atattatcaa ttataagtaa
     2521 tattcactga catgaaactt aataaaagaa tttcctcagt tcaatcactt tttacattgt
     2581 ttttattttt ttcccaaaaa tgcttgcatc aagtagttac tacgaacttt cttttgtcaa
     2641 ggttaaatgc ggtggtggat tttgcaagag gcttagaagg gcactttgct gttgctccgg
     2701 cggtgaagaa gaagagcaac cagaaatggt aattggtaat ccaactgatt tccaacactt
     2761 acattcaggt ggtctacaga tgagagactc agatggaaga cttacttctc gaattccatc
     2821 tctcggtact tctggtcctg actttagtaa tgagggctat caatcaggag atgaggataa
     2881 caatgaaggc aacgatgaca caagtagtgt gacatcatca agttcatcat caagttcatc
     2941 atcatcaagt tcctcatcat caagttcctc atcatcaagt tcctcatcat caggttcctc
     3001 atcatcaggt tcctcatcat caggttcctc atcatcaggt tcatcatcat catcatcccc
     3061 tcctgtaaat ggaaatgaat atgacacaaa acttcctagg tacccgtacg acgtcccgga
     3121 ctacgctggc tatccctatg atgtgcccga ttatgcgtat ccttacgatg ttccagatta
     3181 tgcctaaccc gggatgcatc ttcatttagt atcttaggtc gataaacttt actttatttg
     3241 gcgcgcctgg ggaaactaaa tatactgaaa ttcggtagat tctatatctc acgggacagc
     3301 ttttcacaca cacttagttc tatattgcgt cataactttt gttttttttt gttgcacttt
     3361 ttttctctta tattcaagta agtggtttag attctctaag ggcgggaata tgaattagtg
     3421 gcaattcaaa ggatttaaac gatcaggcgc ctgcacacca aactctaatt cgtacacagc
     3481 atgcccgagg ttatagatat agatactgcg aaattatttt cattgtttca gttaagaaat
     3541 aataaaatat tttattatag ttattttcca aatttatttg agatttttgt attgaagttt
     3601 agccatggtc ttcacactcg aagatttcgt tggggactgg cgacagacag ccggctacaa
     3661 cctggaccaa gtccttgaac agggaggtgt gtccagtttg tttcagaatc tcggggtgtc
     3721 cgtaactccg atccaaagga ttgtcctgag cggtgaaaat gggctgaaga tcgacatcca
     3781 tgtcatcatc ccgtatgaag gtctgagcgg cgaccaaatg ggccagatcg aaaaaatttt
     3841 taaggtggtg taccctgtgg atgatcatca ctttaaggtg atcctgcact atggcacact
     3901 ggtaatcgac ggggttacgc cgaacatgat cgactatttc ggacggccgt atgaaggcat
     3961 cgccgtgttc gacggcaaaa agatcactgt aacagggacc ctgtggaacg gcaacaaaat
     4021 tatcgacgag cgcctgatca accccgacgg ctccctgctg ttccgagtaa ccatcaacgg
     4081 agtgaccggc tggcggctgt gcgaacgcat tctggcggct agcatgattg aacaagatgg
     4141 tttacacgct ggttctcccg ccgcttgggt cgaaagactt ttcggttatg actgggctca
     4201 acaaaccatc ggttgctctg atgccgccgt cttccgtctt tctgctcaag gtcgtcctgt
     4261 tcttttcgtc aagaccgacc tttctggtgc ccttaatgaa cttcaagatg aagctgcccg
     4321 tctttcttgg cttgccacca ccggtgttcc ttgcgctgct gtccttgacg ttgtcactga
     4381 agccggtaga gactggcttc ttttaggtga agtccccggt caagatcttc tttcttctca
     4441 ccttgctcct gccgaaaaag tttctatcat ggctgatgct atgcgtcgtc ttcataccct
     4501 tgatcccgct acctgccctt tcgaccacca agccaaacat cgtatcgaac gtgctcgtac
     4561 tcgtatggaa gccggtcttg tcgatcaaga tgatcttgac gaagaacatc aaggtcttgc
     4621 ccctgccgaa cttttcgcca gacttaaggc ccgtatgccc gacggtgaag atcttgtcgt
     4681 cacccatggt gatgcctgct tacccaatat catggttgaa aatggtcgtt tttctggttt
     4741 catcgactgt ggtcgtcttg gtgtcgccga ccgttatcaa gatattgcct tagctacccg
     4801 tgatattgct gaagaacttg gtggtgaatg ggctgaccgt ttccttgtcc tttacggtat
     4861 cgccgctccc gattctcaac gtatcgcctt ctatcgtctt cttgacgaat tcttctgaca
     4921 attggttcgt ggcgtgtagg atagtatcga ttaagttttt ctttttatct taattactag
     4981 taccaatcag tttaaacgcg atgagctcca attcgcccta tagtgagtcg tattacaatt
     5041 cactggccgt cgttttacaa cgtcgtgact gggaaaaccc tggcgttacc caacttaatc
     5101 gccttgcagc acatcccccc ttcgccagct ggcgtaatag cgaagaggcc cgcaccgatc
     5161 gcccttccca acagttgcgt agcctgaatg gcgaatggga cgcgccctgt agcggcgcat
     5221 taagcgcggc gggtgtggtg gttacgcgca gcgtgaccgc tacacttgcc agcgccctag
     5281 cgcccgctcc tttcgctttc ttcccttcct ttctcgccac gttcgccggc tttccccgtc
     5341 aagctctaaa tcgggggctc cctttagggt tccgatttag tgctttacgg cacctcgacc
     5401 ccaaaaaact tgattagggt gatggttcac gtagtgggcc atcgccctga tagacggttt
     5461 ttcgcccttt gacgttggag tccacgttct ttaatagtgg actcttgttc caaactggaa
     5521 caacactcaa ccctatctcg gtctattctt ttgatttata agggattttg ccgatttcgg
     5581 cctattggtt aaaaaatgag ctgatttaac aaaaatttaa cgcgaatttt aacaaaatat
     5641 taacgtttac aatttaggtg gcacttttcg ggg
//
