# Supplementary material for: Cryptosporidium modifies intestinal microvilli through an exported virulence factor
Source: Cell Host Microbe. Author manuscript; Available in PMC 2026 Mar 30. (PMC7618952; doi:10.1016/j.chom.2025.04.001)
Supplement: Vector Maps [file EMS213016-supplement-Vector_Maps.zip › Supplementary genbank files/a3-pcdna4to-hanosp-mvp1.gb]

LOCUS       A3_pCDNA4/TO-HAnoSP-MVP 5568 bp ds-DNA     circular     26-MAR-2025
DEFINITION  .
COMMENT     HAnoSPSRP1
FEATURES             Location/Qualifiers
     promoter        complement(362..392)
                     /label="lac promoter"
     misc_feature    698..1380
                     /label="Col1E1"
     CDS             complement(1478..2137)
                     /label="AmpR"
     promoter        2782..3085
                     /label="CMV enhancer"
     promoter        3086..3289
                     /label="CMV promoter"
     CDS             3579..4103
                     /label="HA MVP1"
                     /translation="MYPYDVPDYALASSSYYELSFVKVKCGGGFCKRLRRALCCCSGGEEEEQPEMVIGNPTDFQHLHSGGLQMRDSDGRLTSRIPSLGTSGPDFSNEGYQSGDEDNNEGNDDTSSVTSSSSSSSSSSSSSSSSSSSSSSSSSSGSSSSGSSSSGSSSSGSSSSSSPPVNGNEYDTKL*"
     rep_origin      4412..4718
                     /label="F1 ori"
ORIGIN
        1 AGGAGCAGGA CTGACACGTG CTACGAGATT TCGATTCCAC CGCCGCCTTC TATGAAAGGT
       61 TGGGCTTCGG AATCGTTTTC CGGGACGCCG GCTGGATGAT CCTCCAGCGC GGGGATCTCA
      121 TGCTGGAGTT CTTCGCCCAC CCCAACTTGT TTATTGCAGC TTATAATGGT TACAAATAAA
      181 GCAATAGCAT CACAAATTTC ACAAATAAAG CATTTTTTTC ACTGCATTCT AGTTGTGGTT
      241 TGTCCAAACT CATCAATGTA TCTTATCATG TCTGTATACC GTCGACCTCT AGCTAGAGCT
      301 TGGCGTAATC ATGGTCATAG CTGTTTCCTG TGTGAAATTG TTATCCGCTC ACAATTCCAC
      361 ACAACATACG AGCCGGAAGC ATAAAGTGTA AAGCCTGGGG TGCCTAATGA GTGAGCTAAC
      421 TCACATTAAT TGCGTTGCGC TCACTGCCCG CTTTCCAGTC GGGAAACCTG TCGTGCCAGC
      481 TGCATTAATG AATCGGCCAA CGCGCGGGGA GAGGCGGTTT GCGTATTGGG CGCTCTTCCG
      541 CTTCCTCGCT CACTGACTCG CTGCGCTCGG TCGTTCGGCT GCGGCGAGCG GTATCAGCTC
      601 ACTCAAAGGC GGTAATACGG TTATCCACAG AATCAGGGGA TAACGCAGGA AAGAACATGT
      661 GAGCAAAAGG CCAGCAAAAG GCCAGGAACC GTAAAAAGGC CGCGTTGCTG GCGTTTTTCC
      721 ATAGGCTCCG CCCCCCTGAC GAGCATCACA AAAATCGACG CTCAAGTCAG AGGTGGCGAA
      781 ACCCGACAGG ACTATAAAGA TACCAGGCGT TTCCCCCTGG AAGCTCCCTC GTGCGCTCTC
      841 CTGTTCCGAC CCTGCCGCTT ACCGGATACC TGTCCGCCTT TCTCCCTTCG GGAAGCGTGG
      901 CGCTTTCTCA TAGCTCACGC TGTAGGTATC TCAGTTCGGT GTAGGTCGTT CGCTCCAAGC
      961 TGGGCTGTGT GCACGAACCC CCCGTTCAGC CCGACCGCTG CGCCTTATCC GGTAACTATC
     1021 GTCTTGAGTC CAACCCGGTA AGACACGACT TATCGCCACT GGCAGCAGCC ACTGGTAACA
     1081 GGATTAGCAG AGCGAGGTAT GTAGGCGGTG CTACAGAGTT CTTGAAGTGG TGGCCTAACT
     1141 ACGGCTACAC TAGAAGAACA GTATTTGGTA TCTGCGCTCT GCTGAAGCCA GTTACCTTCG
     1201 GAAAAAGAGT TGGTAGCTCT TGATCCGGCA AACAAACCAC CGCTGGTAGC GGTGGTTTTT
     1261 TTGTTTGCAA GCAGCAGATT ACGCGCAGAA AAAAAGGATC TCAAGAAGAT CCTTTGATCT
     1321 TTTCTACGGG GTCTGACGCT CAGTGGAACG AAAACTCACG TTAAGGGATT TTGGTCATGA
     1381 GATTATCAAA AAGGATCTTC ACCTAGATCC TTTTAAATTA AAAATGAAGT TTTAAATCAA
     1441 TCTAAAGTAT ATATGAGTAA ACTTGGTCTG ACAGTTACCA ATGCTTAATC AGTGAGGCAC
     1501 CTATCTCAGC GATCTGTCTA TTTCGTTCAT CCATAGTTGC CTGACTCCCC GTCGTGTAGA
     1561 TAACTACGAT ACGGGAGGGC TTACCATCTG GCCCCAGTGC TGCAATGATA CCGCGAGACC
     1621 CACGCTCACC GGCTCCAGAT TTATCAGCAA TAAACCAGCC AGCCGGAAGG GCCGAGCGCA
     1681 GAAGTGGTCC TGCAACTTTA TCCGCCTCCA TCCAGTCTAT TAATTGTTGC CGGGAAGCTA
     1741 GAGTAAGTAG TTCGCCAGTT AATAGTTTGC GCAACGTTGT TGCCATTGCT ACAGGCATCG
     1801 TGGTGTCACG CTCGTCGTTT GGTATGGCTT CATTCAGCTC CGGTTCCCAA CGATCAAGGC
     1861 GAGTTACATG ATCCCCCATG TTGTGCAAAA AAGCGGTTAG CTCCTTCGGT CCTCCGATCG
     1921 TTGTCAGAAG TAAGTTGGCC GCAGTGTTAT CACTCATGGT TATGGCAGCA CTGCATAATT
     1981 CTCTTACTGT CATGCCATCC GTAAGATGCT TTTCTGTGAC TGGTGAGTAC TCAACCAAGT
     2041 CATTCTGAGA ATAGTGTATG CGGCGACCGA GTTGCTCTTG CCCGGCGTCA ATACGGGATA
     2101 ATACCGCGCC ACATAGCAGA ACTTTAAAAG TGCTCATCAT TGGAAAACGT TCTTCGGGGC
     2161 GAAAACTCTC AAGGATCTTA CCGCTGTTGA GATCCAGTTC GATGTAACCC ACTCGTGCAC
     2221 CCAACTGATC TTCAGCATCT TTTACTTTCA CCAGCGTTTC TGGGTGAGCA AAAACAGGAA
     2281 GGCAAAATGC CGCAAAAAAG GGAATAAGGG CGACACGGAA ATGTTGAATA CTCATACTCT
     2341 TCCTTTTTCA ATATTATTGA AGCATTTATC AGGGTTATTG TCTCATGAGC GGATACATAT
     2401 TTGAATGTAT TTAGAAAAAT AAACAAATAG GGGTTCCGCG CACATTTCCC CGAAAAGTGC
     2461 CACCTGACGT CGACGGATCG GGAGATCTCC CGATCCCCTA TGGTGCACTC TCAGTACAAT
     2521 CTGCTCTGAT GCCGCATAGT TAAGCCAGTA TCTGCTCCCT GCTTGTGTGT TGGAGGTCGC
     2581 TGAGTAGTGC GCGAGCAAAA TTTAAGCTAC AACAAGGCAA GGCTTGACCG ACAATTGCAT
     2641 GAAGAATCTG CTTAGGGTTA GGCGTTTTGC GCTGCTTCGC GATGTACGGG CCAGATATAC
     2701 GCGTTGACAT TGATTATTGA CTAGTTATTA ATAGTAATCA ATTACGGGGT CATTAGTTCA
     2761 TAGCCCATAT ATGGAGTTCC GCGTTACATA ACTTACGGTA AATGGCCCGC CTGGCTGACC
     2821 GCCCAACGAC CCCCGCCCAT TGACGTCAAT AATGACGTAT GTTCCCATAG TAACGCCAAT
     2881 AGGGACTTTC CATTGACGTC AATGGGTGGA GTATTTACGG TAAACTGCCC ACTTGGCAGT
     2941 ACATCAAGTG TATCATATGC CAAGTACGCC CCCTATTGAC GTCAATGACG GTAAATGGCC
     3001 CGCCTGGCAT TATGCCCAGT ACATGACCTT ATGGGACTTT CCTACTTGGC AGTACATCTA
     3061 CGTATTAGTC ATCGCTATTA CCATGGTGAT GCGGTTTTGG CAGTACATCA ATGGGCGTGG
     3121 ATAGCGGTTT GACTCACGGG GATTTCCAAG TCTCCACCCC ATTGACGTCA ATGGGAGTTT
     3181 GTTTTGGCAC CAAAATCAAC GGGACTTTCC AAAATGTCGT AACAACTCCG CCCCATTGAC
     3241 GCAAATGGGC GGTAGGCGTG TACGGTGGGA GGTCTATATA AGCAGAGCTC TCCCTATCAG
     3301 TGATAGAGAT CTCCCTATCA GTGATAGAGA TCGTCGACGA GCTCGTTTAG TGAACCGTCA
     3361 GATCGCCTGG AGACGCCATC CACGCTGTTT TGACCTCCAT AGAAGACACC GGGACCGATC
     3421 CAGCCTCCGG ACTCTAGCGT TTAAACTTAA GCTTGGTACC GAGCTCGGAT CCACTAGTCC
     3481 AGTGTGGTGG AATTCTGCAG ATATCCAGCA CAGTGGCGGC CGCTCGAGTC TAGAGGGCCC
     3541 GTTTAAACCC GCTGATCAGC CTCCGGACTC TAGCGTTTAT GTACCCCTAC GACGTGCCCG
     3601 ACTACGCCCT TGCATCAAGT AGTTACTACG AACTTTCTTT TGTCAAGGTT AAATGCGGTG
     3661 GTGGATTTTG CAAGAGGCTT AGAAGGGCAC TTTGCTGTTG CTCCGGCGGT GAAGAAGAAG
     3721 AGCAACCAGA AATGGTAATT GGTAATCCAA CTGATTTCCA ACACTTACAT TCAGGTGGTC
     3781 TACAGATGAG AGACTCAGAT GGAAGACTTA CTTCTCGAAT TCCATCTCTC GGTACTTCTG
     3841 GTCCTGACTT TAGTAATGAG GGCTATCAAT CAGGAGATGA GGATAACAAT GAAGGCAACG
     3901 ATGACACAAG TAGTGTGACA TCATCAAGTT CATCATCAAG TTCATCATCA TCAAGTTCCT
     3961 CATCATCAAG TTCCTCATCA TCAAGTTCCT CATCATCAGG TTCCTCATCA TCAGGTTCCT
     4021 CATCATCAGG TTCCTCATCA TCAGGTTCAT CATCATCATC ATCCCCTCCT GTAAATGGAA
     4081 ATGAATATGA CACAAAACTT TAAAAACCCG CTGATCAGCC TCGACTGTGC CTTCTAGTTG
     4141 CCAGCCATCT GTTGTTTGCC CCTCCCCCGT GCCTTCCTTG ACCCTGGAAG GTGCCACTCC
     4201 CACTGTCCTT TCCTAATAAA ATGAGGAAAT TGCATCGCAT TGTCTGAGTA GGTGTCATTC
     4261 TATTCTGGGG GGTGGGGTGG GGCAGGACAG CAAGGGGGAG GATTGGGAAG ACAATAGCAG
     4321 GCATGCTGGG GATGCGGTGG GCTCTATGGC TTCTGAGGCG GAAAGAACCA GCTGGGGCTC
     4381 TAGGGGGTAT CCCCACGCGC CCTGTAGCGG CGCATTAAGC GCGGCGGGTG TGGTGGTTAC
     4441 GCGCAGCGTG ACCGCTACAC TTGCCAGCGC CCTAGCGCCC GCTCCTTTCG CTTTCTTCCC
     4501 TTCCTTTCTC GCCACGTTCG CCGGCTTTCC CCGTCAAGCT CTAAATCGGG GGCTCCCTTT
     4561 AGGGTTCCGA TTTAGTGCTT TACGGCACCT CGACCCCAAA AAACTTGATT AGGGTGATGG
     4621 TTCACGTAGT GGGCCATCGC CCTGATAGAC GGTTTTTCGC CCTTTGACGT TGGAGTCCAC
     4681 GTTCTTTAAT AGTGGACTCT TGTTCCAAAC TGGAACAACA CTCAACCCTA TCTCGGTCTA
     4741 TTCTTTTGAT TTATAAGGGA TTTTGCCGAT TTCGGCCTAT TGGTTAAAAA ATGAGCTGAT
     4801 TTAACAAAAA TTTAACGCGA ATTAATTCTG TGGAATGTGT GTCAGTTAGG GTGTGGAAAG
     4861 TCCCCAGGCT CCCCAGCAGG CAGAAGTATG CAAAGCATGC ATCTCAATTA GTCAGCAACC
     4921 ATAGTCCCGC CCCTAACTCC GCCCATCCCG CCCCTAACTC CGCCCAGTTC CGCCCATTCT
     4981 CCGCCCCATG GCTGACTAAT TTTTTTTATT TATGCAGAGG CCGAGGCCGC CTCTGCCTCT
     5041 GAGCTATTCC AGAAGTAGTG AGGAGGCTTT TTTGGAGGCC TAGGCTTTTG CAAAAAGCTC
     5101 CCGGGAGCTT GTATATCCAT TTTCGGATCT GATCAGCACG TGTTGACAAT TAATCATCGG
     5161 CATAGTATAT CGGCATAGTA TAATACGACA AGGTGAGGAA CTAAACCATG GCCAAGTTGA
     5221 CCAGTGCCGT TCCGGTGCTC ACCGCGCGCG ACGTCGCCGG AGCGGTCGAG TTCTGGACCG
     5281 ACCGGCTCGG GTTCTCCCGG GACTTCGTGG AGGACGACTT CGCCGGTGTG GTCCGGGACG
     5341 ACGTGACCCT GTTCATCAGC GCGGTCCAGG ACCAGGTGGT GCCGGACAAC ACCCTGGCCT
     5401 GGGTGTGGGT GCGCGGCCTG GACGAGCTGT ACGCCGAGTG GTCGGAGGTC GTGTCCACGA
     5461 ACTTCCGGGA CGCCTCCGGG CCGGCCATGA CCGAGATCGG CGAGCAGCCG TGGGGGCGGG
     5521 AGTTCGCCCT GCGCGACCCG GCCGGCAACT GCGTGCACTT CGTGGCCG
//
