# Supplementary material for: Cryptosporidium modifies intestinal microvilli through an exported virulence factor
Source: Cell Host Microbe. Author manuscript; Available in PMC 2026 Mar 30. (PMC7618952; doi:10.1016/j.chom.2025.04.001)
Supplement: Vector Maps [file EMS213016-supplement-Vector_Maps.zip › Supplementary genbank files/g4-and-g5-mvp1-ha-nlucneo.gb]

LOCUS       G4_and_G5_MVP1-HA_NlucN 5754 bp ds-DNA     circular     26-MAR-2025
DEFINITION  .
SOURCE      synthetic DNA construct
  ORGANISM  synthetic DNA construct
COMMENT     Imported using the Genbank importer. File name: New
            Assembly_assembledseq.gb synthetic DNA NEBuilder-generated oligos
            (UPPERCASE = gene-specific, lowercase = overlap) 5SRPvector_fwd:
            CAATTGGTTCGTGGCGTG 5SRPvector_fwd 3'Tm: 64.7  3'Ta: 64.2
            5SRPvector_rev: GGCTAAACTTCAATACAAAAATCTCAAATAAATTTG 5SRPvector_rev
            3'Tm: 63.2  3'Ta: 64.2 NlucNeo_fwd:
            ttttgtattgaagtttagccATGGTCTTCACACTCGAAG NlucNeo_fwd 3'Tm: 61.3
            3'Ta: 60.1 NlucNeo_rev: tacacgccacgaaccaattgTCAGAAGAATTCGTCAAGAAG
            NlucNeo_rev 3'Tm: 59.1  3'Ta: 60.1
FEATURES             Location/Qualifiers
     misc_feature    502..909
                     /label="5'MVP1"
     CDS             910..1485
                     /label="Translation 910-1485"
                     /translation="MKFLSNLSIISILAVIAVFYSFTSTESDLASSSYYELSFVKVKCGGGFCKRLRRALCCCSGGEEEEQPEMVIGNPTDFQHLHSGGLQMRDSDGRLTSRIPSLGTSGPDFSNEGYQSGDEDNNEGNDDTSSVTSSSSSSSSSSSSSSSSSSSSSSSSSSGSSSSGSSSSGSSSSGSSSSSSPPVNGNEYDTKL"
     misc_feature    910..1486
                     /label="MVP1"
     CDS             1486..1575
                     /label="3xHA"
     CDS             1486..1578
                     /label="Translation 1486-1578"
                     /translation="PRYPYDVPDYAGYPYDVPDYAYPYDVPDYA*"
     misc_feature    1585..1630
                     /label="3'ALDO cgd1_3020"
     misc_feature    1639..1995
                     /label="5'ENO cgd5_1960"
     misc_feature    1996..2508
                     /label="Nluc"
     misc_feature    2515..3309
                     /label="NeoR"
     misc_feature    3316..3366
                     /label="3'ENO cgd5_1960"
     misc_feature    4107..4135
                     /label="AmpR promoter"
     misc_feature    4177..5037
                     /label="AmpR-BLA"
     rep_origin      5132..60
                     /label="ColE1 origin"
ORIGIN
        1 cgatttttgt gatgctcgtc aggggggccg agcctatgga aaaacgccag caacgcggcc
       61 tttttacggt tcctggcctt ttgctggcct tttgctcaca tgttctttcc tgcgttatcc
      121 cctgattctg tggataaccg tattaccgcc tttgagtgag ctgataccgc tcgccgcagc
      181 cgaacgaccg agcgcagcga gtcagtgagc gaggaagcgg aagagcgccc aatacgcaaa
      241 ccgcctctcc ccgcgcgttg gccgattcat taatgcagct ggcacgacag gtttcccgac
      301 tggaaagcgg gcagtgagcg caacgcaatt aatgtgagtt acctcactca ttaggcaccc
      361 caggctttac actttatgct tccggctcct atgttgtgtg gaattgtgag cggataacaa
      421 tttcacacag gaaacagcta tgaccatgat tacgccaagc tcggaattaa ccctcactaa
      481 agggaacaaa agctgggtac ctatggatat cttgagtacc tcgcctaatt acgatttcaa
      541 tcttttcaaa atcaatttca aaaaataaaa agaattaaaa aaagtaataa tcagtcaaat
      601 tactaagtgc gaattttcat ttgccaaatt ttattcctaa actactgtca aaataggacg
      661 catttgcatt tccctccacc ctgttttgca ttgccgccat gacgtttttt tttgcgatac
      721 caccatttaa aggcataagc gggaggcgat actggacgtt gatctattgt tattataaca
      781 atgggtctat ttacattaac ttcaagcaat atattatcaa ttataagtaa tattcactga
      841 catgaaactt aataaaagaa tttcctcagt tcaatcactt tttacattgt ttttattttt
      901 ttcccaaaaA TGAAATTTTT ATCAAATTTG TCGATTATCT CAATATTGGC TGTTATTGCT
      961 GTCTTTTACA GCTTTACTTC TACTGAATCT GATCTTGCAT CAAGTAGTTA CTACGAACTT
     1021 TCTTTTGTCA AGGTTAAATG CGGTGGTGGA TTTTGCAAGA GGCTTAGAAG GGCACTTTGC
     1081 TGTTGCTCCG GCGGTGAAGA AGAAGAGCAA CCAGAAATGG TAATTGGTAA TCCAACTGAT
     1141 TTCCAACACT TACATTCAGG TGGTCTACAG ATGAGAGACT CAGATGGAAG ACTTACTTCT
     1201 CGAATTCCAT CTCTCGGTAC TTCTGGTCCT GACTTTAGTA ATGAGGGCTA TCAATCAGGA
     1261 GATGAGGATA ACAATGAAGG CAACGATGAC ACAAGTAGTG TGACATCATC AAGTTCATCA
     1321 TCAAGTTCAT CATCATCAAG TTCCTCATCA TCAAGTTCCT CATCATCAAG TTCCTCATCA
     1381 TCAGGTTCCT CATCATCAGG TTCCTCATCA TCAGGTTCCT CATCATCAGG TTCATCATCA
     1441 TCATCATCCC CTCCTGTAAA TGGAAATGAA TATGACACAA AACTTcctag gtacccgtac
     1501 gacgtcccgg actacgctgg ctatccctat gatgtgcccg attatgcgta tccttacgat
     1561 gttccagatt atgcctaacc cgggatgcat cttcatttag tatcttaggt cgataaactt
     1621 tactttattt ggcgcgcctg gggaaactaa atatactgaa attcggtaga ttctatatct
     1681 cacgggacag cttttcacac acacttagtt ctatattgcg tcataacttt tgtttttttt
     1741 tgttgcactt tttttctctt atattcaagt aagtggttta gattctctaa gggcgggaat
     1801 atgaattagt ggcaattcaa aggatttaaa cgatcaggcg cctgcacacc aaactctaat
     1861 tcgtacacag catgcccgag gttatagata tagatactgc gaaattattt tcattgtttc
     1921 agttaagaaa taataaaata ttttattata gttattttcc aaatttattt gagatttttg
     1981 tattgaagtt tagccatggt cttcacactc gaagatttcg ttggggactg gcgacagaca
     2041 gccggctaca acctggacca agtccttgaa cagggaggtg tgtccagttt gtttcagaat
     2101 ctcggggtgt ccgtaactcc gatccaaagg attgtcctga gcggtgaaaa tgggctgaag
     2161 atcgacatcc atgtcatcat cccgtatgaa ggtctgagcg gcgaccaaat gggccagatc
     2221 gaaaaaattt ttaaggtggt gtaccctgtg gatgatcatc actttaaggt gatcctgcac
     2281 tatggcacac tggtaatcga cggggttacg ccgaacatga tcgactattt cggacggccg
     2341 tatgaaggca tcgccgtgtt cgacggcaaa aagatcactg taacagggac cctgtggaac
     2401 ggcaacaaaa ttatcgacga gcgcctgatc aaccccgacg gctccctgct gttccgagta
     2461 accatcaacg gagtgaccgg ctggcggctg tgcgaacgca ttctggcggc tagcatgatt
     2521 gaacaagatg gtttacacgc tggttctccc gccgcttggg tcgaaagact tttcggttat
     2581 gactgggctc aacaaaccat cggttgctct gatgccgccg tcttccgtct ttctgctcaa
     2641 ggtcgtcctg ttcttttcgt caagaccgac ctttctggtg cccttaatga acttcaagat
     2701 gaagctgccc gtctttcttg gcttgccacc accggtgttc cttgcgctgc tgtccttgac
     2761 gttgtcactg aagccggtag agactggctt cttttaggtg aagtccccgg tcaagatctt
     2821 ctttcttctc accttgctcc tgccgaaaaa gtttctatca tggctgatgc tatgcgtcgt
     2881 cttcataccc ttgatcccgc tacctgccct ttcgaccacc aagccaaaca tcgtatcgaa
     2941 cgtgctcgta ctcgtatgga agccggtctt gtcgatcaag atgatcttga cgaagaacat
     3001 caaggtcttg cccctgccga acttttcgcc agacttaagg cccgtatgcc cgacggtgaa
     3061 gatcttgtcg tcacccatgg tgatgcctgc ttacccaata tcatggttga aaatggtcgt
     3121 ttttctggtt tcatcgactg tggtcgtctt ggtgtcgccg accgttatca agatattgcc
     3181 ttagctaccc gtgatattgc tgaagaactt ggtggtgaat gggctgaccg tttccttgtc
     3241 ctttacggta tcgccgctcc cgattctcaa cgtatcgcct tctatcgtct tcttgacgaa
     3301 ttcttctgac aattggttcg tggcgtgtag gatagtatcg attaagtttt tctttttatc
     3361 ttaattacta gtaccaatca gtttaaacgc gatgagctcc aattcgccct atagtgagtc
     3421 gtattacaat tcactggccg tcgttttaca acgtcgtgac tgggaaaacc ctggcgttac
     3481 ccaacttaat cgccttgcag cacatccccc cttcgccagc tggcgtaata gcgaagaggc
     3541 ccgcaccgat cgcccttccc aacagttgcg tagcctgaat ggcgaatggg acgcgccctg
     3601 tagcggcgca ttaagcgcgg cgggtgtggt ggttacgcgc agcgtgaccg ctacacttgc
     3661 cagcgcccta gcgcccgctc ctttcgcttt cttcccttcc tttctcgcca cgttcgccgg
     3721 ctttccccgt caagctctaa atcgggggct ccctttaggg ttccgattta gtgctttacg
     3781 gcacctcgac cccaaaaaac ttgattaggg tgatggttca cgtagtgggc catcgccctg
     3841 atagacggtt tttcgccctt tgacgttgga gtccacgttc tttaatagtg gactcttgtt
     3901 ccaaactgga acaacactca accctatctc ggtctattct tttgatttat aagggatttt
     3961 gccgatttcg gcctattggt taaaaaatga gctgatttaa caaaaattta acgcgaattt
     4021 taacaaaata ttaacgttta caatttaggt ggcacttttc ggggaaatgt gcgcggaacc
     4081 cctatttgtt tatttttcta aatacattca aatatgtatc cgctcatgag acaataaccc
     4141 tgataaatgc ttcaataata ttgaaaaagg aagagtatga gtattcaaca tttccgtgtc
     4201 gcccttattc ccttttttgc ggcattttgc cttcctgttt ttgctcaccc agaaacgctg
     4261 gtgaaagtaa aagatgctga agatcagttg ggtgcacgag tgggttacat cgaactggat
     4321 ctcaacagcg gtaagatcct tgagagtttt cgccccgaag aacgttttcc aatgatgagc
     4381 acttttaaag ttctgctatg tggcgcggta ttatcccgta ttgacgccgg gcaagagcaa
     4441 ctcggtcgcc gcatacacta ttctcagaat gacttggttg agtactcacc agtcacagaa
     4501 aagcatctta cggatggcat gacagtaaga gaattatgca gtgctgccat aagcatgagt
     4561 gataacactg cggccaactt acttctgaca acgatcggag gaccgaagga gctaaccgct
     4621 ttttttcaca acatggggga tcatgtaact cgccttgatc gttgggaacc ggagctgaat
     4681 gaagccatac caaacgacga gcgtgacacc acgatgcctg tagcaatggc aacaacgttg
     4741 cgcaaactat taactggcga actacttact ctagcttccc ggcaacaatt aatagactgg
     4801 atggaggcgg ataaagttgc aggaccactt ctgcgctcgg cccttccggc tggctggttt
     4861 attgctgata aatctggagc cggtgagcgt gggtctcgcg gtatcattgc agcactgggg
     4921 ccagatggta agccctcccg tatcgtagtt atctacacga cgggcagtca ggcaactatg
     4981 gatgaacgaa atagacagat cgctgagata ggtgcctcac tgattaagca ttggtaactg
     5041 tcagaccaag tttactcata tatactttag attgatttaa aacttcattt ttaatttaaa
     5101 aggatctagg tgaagatcct ttttgataat ctcatgacca aaatccctta acgtgagttt
     5161 tcgttccact gagcgtcaga ccccgtagaa aagatcaaag gatcttcttg agatcctttt
     5221 tttctgcgcg taatctgctg cttgcaaaca aaaaaaccac cgctaccagc ggtggtttgt
     5281 ttgccggatc aagagctacc aactcttttt ccgaaggtaa ctggcttcag cagagcgcag
     5341 ataccaaata ctgtccttct agtgtagccg tagttaggcc accacttcaa gaactctgta
     5401 gcaccgccta catacctcgc tctgctaatc ctgttaccag tggctgctgc cagtggcgat
     5461 aagtcgtgtc ttaccgggtt ggactcaaga cgatagttac cggataaggc gcagcggtcg
     5521 ggctgaacgg ggggttcgtg cacacagccc agcttggagc gaacgaccta caccgaactg
     5581 agatacctac agcgtgagca ttgagaaagc gccacgcttc ccgaagggag aaaggcggac
     5641 aggtatccgg taagcggcag ggtcggaaca ggagagcgca cgagggagct tccagggggg
     5701 aacgcctggt atctttatag tcctgtcggg tttcgccacc tctgacttga gcgt
//
