# Supplementary material for: Cryptosporidium modifies intestinal microvilli through an exported virulence factor
Source: Cell Host Microbe. Author manuscript; Available in PMC 2026 Mar 30. (PMC7618952; doi:10.1016/j.chom.2025.04.001)
Supplement: Vector Maps [file EMS213016-supplement-Vector_Maps.zip › Supplementary genbank files/2_400-ha-nlucneo.gb]

LOCUS       2_400-HA_NlucNeo        5760 bp ds-DNA     circular     26-MAR-2025
DEFINITION  .
SOURCE      synthetic DNA construct
  ORGANISM  synthetic DNA construct
COMMENT     Imported using the Genbank importer. File name: New
            Assembly_assembledseq.gb synthetic DNA NEBuilder-generated oligos
            (UPPERCASE = gene-specific, lowercase = overlap) 5SRPvector_fwd:
            CAATTGGTTCGTGGCGTG 5SRPvector_fwd 3'Tm: 64.7  3'Ta: 64.2
            5SRPvector_rev: GGCTAAACTTCAATACAAAAATCTCAAATAAATTTG 5SRPvector_rev
            3'Tm: 63.2  3'Ta: 64.2 NlucNeo_fwd:
            ttttgtattgaagtttagccATGGTCTTCACACTCGAAG NlucNeo_fwd 3'Tm: 61.3
            3'Ta: 60.1 NlucNeo_rev: tacacgccacgaaccaattgTCAGAAGAATTCGTCAAGAAG
            NlucNeo_rev 3'Tm: 59.1  3'Ta: 60.1
FEATURES             Location/Qualifiers
     misc_feature    502..909
                     /label="5'MVP1"
     misc_feature    910..1491
                     /label="cgd2_400"
     CDS             910..1491
                     /label="Translation 910-1491"
                     /translation="MTFITNYFYAILLILIINSAFFTINEVHPSEYKFSILQIKAPRCPKLRSLLCCCSASSENEDDELQNQNEGAGSGVPVLLAYNPISNTDESNSGGTNGNDEEDPKCCSSSSSSSSSSSSSSKRKKVDVSKSHPSHPGLYTELLTFQPEVGA?SGFTNTATRFPPSDPDPPEFIPNVRTTTTTTTRKTETTSNDS"
     CDS             1492..1581
                     /label="3xHA"
     CDS             1492..1584
                     /label="Translation 1492-1584"
                     /translation="PRYPYDVPDYAGYPYDVPDYAYPYDVPDYA*"
     misc_feature    1591..1636
                     /label="3'ALDO cgd1_3020"
     misc_feature    1645..2001
                     /label="5'ENO cgd5_1960"
     misc_feature    2002..2514
                     /label="Nluc"
     misc_feature    2521..3315
                     /label="NeoR"
     misc_feature    3322..3372
                     /label="3'ENO cgd5_1960"
     misc_feature    4113..4141
                     /label="AmpR promoter"
     misc_feature    4183..5043
                     /label="AmpR-BLA"
     rep_origin      5138..60
                     /label="ColE1 origin"
ORIGIN
        1 cgatttttgt gatgctcgtc aggggggccg agcctatgga aaaacgccag caacgcggcc
       61 tttttacggt tcctggcctt ttgctggcct tttgctcaca tgttctttcc tgcgttatcc
      121 cctgattctg tggataaccg tattaccgcc tttgagtgag ctgataccgc tcgccgcagc
      181 cgaacgaccg agcgcagcga gtcagtgagc gaggaagcgg aagagcgccc aatacgcaaa
      241 ccgcctctcc ccgcgcgttg gccgattcat taatgcagct ggcacgacag gtttcccgac
      301 tggaaagcgg gcagtgagcg caacgcaatt aatgtgagtt acctcactca ttaggcaccc
      361 caggctttac actttatgct tccggctcct atgttgtgtg gaattgtgag cggataacaa
      421 tttcacacag gaaacagcta tgaccatgat tacgccaagc tcggaattaa ccctcactaa
      481 agggaacaaa agctgggtac ctatggatat cttgagtacc tcgcctaatt acgatttcaa
      541 tcttttcaaa atcaatttca aaaaataaaa agaattaaaa aaagtaataa tcagtcaaat
      601 tactaagtgc gaattttcat ttgccaaatt ttattcctaa actactgtca aaataggacg
      661 catttgcatt tccctccacc ctgttttgca ttgccgccat gacgtttttt tttgcgatac
      721 caccatttaa aggcataagc gggaggcgat actggacgtt gatctattgt tattataaca
      781 atgggtctat ttacattaac ttcaagcaat atattatcaa ttataagtaa tattcactga
      841 catgaaactt aataaaagaa tttcctcagt tcaatcactt tttacattgt ttttattttt
      901 ttcccaaaaA TGACTTTTAT AACAAATTAT TTCTATGCAA TTCTTCTTAT TCTAATAATC
      961 AATTCCGCCT TTTTCACCAT TAATGAAGTA CATCCATCCG AATATAAATT CTCAATTCTG
     1021 CAAATAAAAG CACCTCGTTG TCCAAAACTT AGAAGTCTTC TTTGCTGTTG TTCAGCTTCT
     1081 TCTGAAAATG AAGATGATGA ACTTCAAAAT CAAAATGAAG GTGCAGGATC TGGCGTCCCT
     1141 GTCTTGTTAG CTTACAATCC CATCTCTAAT ACAGATGAAA GTAATTCTGG AGGCACTAAT
     1201 GGTAATGATG AGGAAGATCC CAAATGTTGC TCAAGCTCAT CATCATCATC ATCATCATCA
     1261 TCATCATCAT CTAAAAGAAA GAAAGTTGAT GTTTCTAAAA GCCACCCAAG CCATCCTGGT
     1321 CTTTACACCG AACTACTAAC TTTTCAACCA GAGGTTGGGG CATRTTCTGG CTTTACAAAT
     1381 ACAGCAACAA GATTTCCTCC TTCAGACCCA GATCCTCCTG AATTCATTCC TAATGTACGT
     1441 ACTACTACTA CCACGACTAC TAGAAAGACT GAAACTACTA GCAATGATTC Ccctaggtac
     1501 ccgtacgacg tcccggacta cgctggctat ccctatgatg tgcccgatta tgcgtatcct
     1561 tacgatgttc cagattatgc ctaacccggg atgcatcttc atttagtatc ttaggtcgat
     1621 aaactttact ttatttggcg cgcctgggga aactaaatat actgaaattc ggtagattct
     1681 atatctcacg ggacagcttt tcacacacac ttagttctat attgcgtcat aacttttgtt
     1741 tttttttgtt gcactttttt tctcttatat tcaagtaagt ggtttagatt ctctaagggc
     1801 gggaatatga attagtggca attcaaagga tttaaacgat caggcgcctg cacaccaaac
     1861 tctaattcgt acacagcatg cccgaggtta tagatataga tactgcgaaa ttattttcat
     1921 tgtttcagtt aagaaataat aaaatatttt attatagtta ttttccaaat ttatttgaga
     1981 tttttgtatt gaagtttagc catggtcttc acactcgaag atttcgttgg ggactggcga
     2041 cagacagccg gctacaacct ggaccaagtc cttgaacagg gaggtgtgtc cagtttgttt
     2101 cagaatctcg gggtgtccgt aactccgatc caaaggattg tcctgagcgg tgaaaatggg
     2161 ctgaagatcg acatccatgt catcatcccg tatgaaggtc tgagcggcga ccaaatgggc
     2221 cagatcgaaa aaatttttaa ggtggtgtac cctgtggatg atcatcactt taaggtgatc
     2281 ctgcactatg gcacactggt aatcgacggg gttacgccga acatgatcga ctatttcgga
     2341 cggccgtatg aaggcatcgc cgtgttcgac ggcaaaaaga tcactgtaac agggaccctg
     2401 tggaacggca acaaaattat cgacgagcgc ctgatcaacc ccgacggctc cctgctgttc
     2461 cgagtaacca tcaacggagt gaccggctgg cggctgtgcg aacgcattct ggcggctagc
     2521 atgattgaac aagatggttt acacgctggt tctcccgccg cttgggtcga aagacttttc
     2581 ggttatgact gggctcaaca aaccatcggt tgctctgatg ccgccgtctt ccgtctttct
     2641 gctcaaggtc gtcctgttct tttcgtcaag accgaccttt ctggtgccct taatgaactt
     2701 caagatgaag ctgcccgtct ttcttggctt gccaccaccg gtgttccttg cgctgctgtc
     2761 cttgacgttg tcactgaagc cggtagagac tggcttcttt taggtgaagt ccccggtcaa
     2821 gatcttcttt cttctcacct tgctcctgcc gaaaaagttt ctatcatggc tgatgctatg
     2881 cgtcgtcttc atacccttga tcccgctacc tgccctttcg accaccaagc caaacatcgt
     2941 atcgaacgtg ctcgtactcg tatggaagcc ggtcttgtcg atcaagatga tcttgacgaa
     3001 gaacatcaag gtcttgcccc tgccgaactt ttcgccagac ttaaggcccg tatgcccgac
     3061 ggtgaagatc ttgtcgtcac ccatggtgat gcctgcttac ccaatatcat ggttgaaaat
     3121 ggtcgttttt ctggtttcat cgactgtggt cgtcttggtg tcgccgaccg ttatcaagat
     3181 attgccttag ctacccgtga tattgctgaa gaacttggtg gtgaatgggc tgaccgtttc
     3241 cttgtccttt acggtatcgc cgctcccgat tctcaacgta tcgccttcta tcgtcttctt
     3301 gacgaattct tctgacaatt ggttcgtggc gtgtaggata gtatcgatta agtttttctt
     3361 tttatcttaa ttactagtac caatcagttt aaacgcgatg agctccaatt cgccctatag
     3421 tgagtcgtat tacaattcac tggccgtcgt tttacaacgt cgtgactggg aaaaccctgg
     3481 cgttacccaa cttaatcgcc ttgcagcaca tccccccttc gccagctggc gtaatagcga
     3541 agaggcccgc accgatcgcc cttcccaaca gttgcgtagc ctgaatggcg aatgggacgc
     3601 gccctgtagc ggcgcattaa gcgcggcggg tgtggtggtt acgcgcagcg tgaccgctac
     3661 acttgccagc gccctagcgc ccgctccttt cgctttcttc ccttcctttc tcgccacgtt
     3721 cgccggcttt ccccgtcaag ctctaaatcg ggggctccct ttagggttcc gatttagtgc
     3781 tttacggcac ctcgacccca aaaaacttga ttagggtgat ggttcacgta gtgggccatc
     3841 gccctgatag acggtttttc gccctttgac gttggagtcc acgttcttta atagtggact
     3901 cttgttccaa actggaacaa cactcaaccc tatctcggtc tattcttttg atttataagg
     3961 gattttgccg atttcggcct attggttaaa aaatgagctg atttaacaaa aatttaacgc
     4021 gaattttaac aaaatattaa cgtttacaat ttaggtggca cttttcgggg aaatgtgcgc
     4081 ggaaccccta tttgtttatt tttctaaata cattcaaata tgtatccgct catgagacaa
     4141 taaccctgat aaatgcttca ataatattga aaaaggaaga gtatgagtat tcaacatttc
     4201 cgtgtcgccc ttattccctt ttttgcggca ttttgccttc ctgtttttgc tcacccagaa
     4261 acgctggtga aagtaaaaga tgctgaagat cagttgggtg cacgagtggg ttacatcgaa
     4321 ctggatctca acagcggtaa gatccttgag agttttcgcc ccgaagaacg ttttccaatg
     4381 atgagcactt ttaaagttct gctatgtggc gcggtattat cccgtattga cgccgggcaa
     4441 gagcaactcg gtcgccgcat acactattct cagaatgact tggttgagta ctcaccagtc
     4501 acagaaaagc atcttacgga tggcatgaca gtaagagaat tatgcagtgc tgccataagc
     4561 atgagtgata acactgcggc caacttactt ctgacaacga tcggaggacc gaaggagcta
     4621 accgcttttt ttcacaacat gggggatcat gtaactcgcc ttgatcgttg ggaaccggag
     4681 ctgaatgaag ccataccaaa cgacgagcgt gacaccacga tgcctgtagc aatggcaaca
     4741 acgttgcgca aactattaac tggcgaacta cttactctag cttcccggca acaattaata
     4801 gactggatgg aggcggataa agttgcagga ccacttctgc gctcggccct tccggctggc
     4861 tggtttattg ctgataaatc tggagccggt gagcgtgggt ctcgcggtat cattgcagca
     4921 ctggggccag atggtaagcc ctcccgtatc gtagttatct acacgacggg cagtcaggca
     4981 actatggatg aacgaaatag acagatcgct gagataggtg cctcactgat taagcattgg
     5041 taactgtcag accaagttta ctcatatata ctttagattg atttaaaact tcatttttaa
     5101 tttaaaagga tctaggtgaa gatccttttt gataatctca tgaccaaaat cccttaacgt
     5161 gagttttcgt tccactgagc gtcagacccc gtagaaaaga tcaaaggatc ttcttgagat
     5221 cctttttttc tgcgcgtaat ctgctgcttg caaacaaaaa aaccaccgct accagcggtg
     5281 gtttgtttgc cggatcaaga gctaccaact ctttttccga aggtaactgg cttcagcaga
     5341 gcgcagatac caaatactgt ccttctagtg tagccgtagt taggccacca cttcaagaac
     5401 tctgtagcac cgcctacata cctcgctctg ctaatcctgt taccagtggc tgctgccagt
     5461 ggcgataagt cgtgtcttac cgggttggac tcaagacgat agttaccgga taaggcgcag
     5521 cggtcgggct gaacgggggg ttcgtgcaca cagcccagct tggagcgaac gacctacacc
     5581 gaactgagat acctacagcg tgagcattga gaaagcgcca cgcttcccga agggagaaag
     5641 gcggacaggt atccggtaag cggcagggtc ggaacaggag agcgcacgag ggagcttcca
     5701 ggggggaacg cctggtatct ttatagtcct gtcgggtttc gccacctctg acttgagcgt
//
