# Supplementary material for: Cryptosporidium modifies intestinal microvilli through an exported virulence factor
Source: Cell Host Microbe. Author manuscript; Available in PMC 2026 Mar 30. (PMC7618952; doi:10.1016/j.chom.2025.04.001)
Supplement: Vector Maps [file EMS213016-supplement-Vector_Maps.zip › Supplementary genbank files/2_390-ha-nlucneo.gb]

LOCUS       2_390-HA_NlucNeo        5643 bp ds-DNA     circular     26-MAR-2025
DEFINITION  .
SOURCE      synthetic DNA construct
  ORGANISM  synthetic DNA construct
COMMENT     Imported using the Genbank importer. File name: New
            Assembly_assembledseq.gb synthetic DNA NEBuilder-generated oligos
            (UPPERCASE = gene-specific, lowercase = overlap) 5SRPvector_fwd:
            CAATTGGTTCGTGGCGTG 5SRPvector_fwd 3'Tm: 64.7  3'Ta: 64.2
            5SRPvector_rev: GGCTAAACTTCAATACAAAAATCTCAAATAAATTTG 5SRPvector_rev
            3'Tm: 63.2  3'Ta: 64.2 NlucNeo_fwd:
            ttttgtattgaagtttagccATGGTCTTCACACTCGAAG NlucNeo_fwd 3'Tm: 61.3
            3'Ta: 60.1 NlucNeo_rev: tacacgccacgaaccaattgTCAGAAGAATTCGTCAAGAAG
            NlucNeo_rev 3'Tm: 59.1  3'Ta: 60.1
FEATURES             Location/Qualifiers
     rep_origin      192..874
                     /label="ColE1 origin"
     misc_feature    1316..1723
                     /label="5'MVP1"
     misc_feature    1724..2188
                     /label="cgd2_390"
     CDS             1724..2188
                     /translation="MSIKKFRSLLTTLVLILFLFNYEHNEQETTNRVVLDHSFLNLRRPSIRKLMRCFGCCRGKCKKKPSKKKGFTLPPPPARSCLKKTGQNSQSQEGNQGVSPKRVTFDLGNKPRSGIKSTVGGLPSSSSPPLRVMLGLERPDTTKNEDNSEEIETKF"
     misc_feature    1832..1843
                     /label="4aa motif"
     CDS             2189..2278
                     /label="3xHA"
     CDS             2189..2281
                     /label="Translation 2189-2281"
                     /translation="PRYPYDVPDYAGYPYDVPDYAYPYDVPDYA*"
     misc_feature    2288..2333
                     /label="3'ALDO cgd1_3020"
     misc_feature    2342..2698
                     /label="5'ENO cgd5_1960"
     misc_feature    2699..3211
                     /label="Nluc"
     misc_feature    3218..4012
                     /label="NeoR"
     misc_feature    4019..4069
                     /label="3'ENO cgd5_1960"
     misc_feature    4810..4838
                     /label="AmpR promoter"
     misc_feature    4880..97
                     /label="AmpR-BLA"
ORIGIN
        1 tatcgtagtt atctacacga cgggcagtca ggcaactatg gatgaacgaa atagacagat
       61 cgctgagata ggtgcctcac tgattaagca ttggtaactg tcagaccaag tttactcata
      121 tatactttag attgatttaa aacttcattt ttaatttaaa aggatctagg tgaagatcct
      181 ttttgataat ctcatgacca aaatccctta acgtgagttt tcgttccact gagcgtcaga
      241 ccccgtagaa aagatcaaag gatcttcttg agatcctttt tttctgcgcg taatctgctg
      301 cttgcaaaca aaaaaaccac cgctaccagc ggtggtttgt ttgccggatc aagagctacc
      361 aactcttttt ccgaaggtaa ctggcttcag cagagcgcag ataccaaata ctgtccttct
      421 agtgtagccg tagttaggcc accacttcaa gaactctgta gcaccgccta catacctcgc
      481 tctgctaatc ctgttaccag tggctgctgc cagtggcgat aagtcgtgtc ttaccgggtt
      541 ggactcaaga cgatagttac cggataaggc gcagcggtcg ggctgaacgg ggggttcgtg
      601 cacacagccc agcttggagc gaacgaccta caccgaactg agatacctac agcgtgagca
      661 ttgagaaagc gccacgcttc ccgaagggag aaaggcggac aggtatccgg taagcggcag
      721 ggtcggaaca ggagagcgca cgagggagct tccagggggg aacgcctggt atctttatag
      781 tcctgtcggg tttcgccacc tctgacttga gcgtcgattt ttgtgatgct cgtcaggggg
      841 gccgagccta tggaaaaacg ccagcaacgc ggccttttta cggttcctgg ccttttgctg
      901 gccttttgct cacatgttct ttcctgcgtt atcccctgat tctgtggata accgtattac
      961 cgcctttgag tgagctgata ccgctcgccg cagccgaacg accgagcgca gcgagtcagt
     1021 gagcgaggaa gcggaagagc gcccaatacg caaaccgcct ctccccgcgc gttggccgat
     1081 tcattaatgc agctggcacg acaggtttcc cgactggaaa gcgggcagtg agcgcaacgc
     1141 aattaatgtg agttacctca ctcattaggc accccaggct ttacacttta tgcttccggc
     1201 tcctatgttg tgtggaattg tgagcggata acaatttcac acaggaaaca gctatgacca
     1261 tgattacgcc aagctcggaa ttaaccctca ctaaagggaa caaaagctgg gtacctatgg
     1321 atatcttgag tacctcgcct aattacgatt tcaatctttt caaaatcaat ttcaaaaaat
     1381 aaaaagaatt aaaaaaagta ataatcagtc aaattactaa gtgcgaattt tcatttgcca
     1441 aattttattc ctaaactact gtcaaaatag gacgcatttg catttccctc caccctgttt
     1501 tgcattgccg ccatgacgtt tttttttgcg ataccaccat ttaaaggcat aagcgggagg
     1561 cgatactgga cgttgatcta ttgttattat aacaatgggt ctatttacat taacttcaag
     1621 caatatatta tcaattataa gtaatattca ctgacatgaa acttaataaa agaatttcct
     1681 cagttcaatc actttttaca ttgtttttat ttttttccca aaaATGTCAA TAAAAAAGTT
     1741 CAGGTCACTC CTAACAACAT TAGTTCTAAT ACTCTTCTTG TTCAATTACG AGCATAATGA
     1801 GCAAGAAACA ACCAATCGAG TAGTTCTTGA CCACTCCTTT CTGAATTTAA GAAGACCCTC
     1861 CATCCGAAAA TTGATGAGAT GTTTTGGATG TTGCAGGGGG AAGTGCAAAA AGAAACCATC
     1921 TAAAAAAAAA GGTTTTACCC TACCACCCCC GCCAGCTCGT TCATGCCTTA AGAAAACCGG
     1981 ACAAAATTCA CAGTCTCAAG AAGGTAATCA GGGCGTCAGT CCAAAAAGAG TGACATTTGA
     2041 TTTAGGAAAT AAGCCGCGTT CTGGAATTAA ATCCACCGTA GGAGGACTTC CTTCTTCAAG
     2101 CTCTCCACCA TTAAGAGTAA TGTTAGGATT GGAAAGACCT GATACTACGA AAAATGAAGA
     2161 TAATAGTGAA GAAATTGAAA CTAAATTTcc taggtacccg tacgacgtcc cggactacgc
     2221 tggctatccc tatgatgtgc ccgattatgc gtatccttac gatgttccag attatgccta
     2281 acccgggatg catcttcatt tagtatctta ggtcgataaa ctttacttta tttggcgcgc
     2341 ctggggaaac taaatatact gaaattcggt agattctata tctcacggga cagcttttca
     2401 cacacactta gttctatatt gcgtcataac ttttgttttt ttttgttgca ctttttttct
     2461 cttatattca agtaagtggt ttagattctc taagggcggg aatatgaatt agtggcaatt
     2521 caaaggattt aaacgatcag gcgcctgcac accaaactct aattcgtaca cagcatgccc
     2581 gaggttatag atatagatac tgcgaaatta ttttcattgt ttcagttaag aaataataaa
     2641 atattttatt atagttattt tccaaattta tttgagattt ttgtattgaa gtttagccat
     2701 ggtcttcaca ctcgaagatt tcgttgggga ctggcgacag acagccggct acaacctgga
     2761 ccaagtcctt gaacagggag gtgtgtccag tttgtttcag aatctcgggg tgtccgtaac
     2821 tccgatccaa aggattgtcc tgagcggtga aaatgggctg aagatcgaca tccatgtcat
     2881 catcccgtat gaaggtctga gcggcgacca aatgggccag atcgaaaaaa tttttaaggt
     2941 ggtgtaccct gtggatgatc atcactttaa ggtgatcctg cactatggca cactggtaat
     3001 cgacggggtt acgccgaaca tgatcgacta tttcggacgg ccgtatgaag gcatcgccgt
     3061 gttcgacggc aaaaagatca ctgtaacagg gaccctgtgg aacggcaaca aaattatcga
     3121 cgagcgcctg atcaaccccg acggctccct gctgttccga gtaaccatca acggagtgac
     3181 cggctggcgg ctgtgcgaac gcattctggc ggctagcatg attgaacaag atggtttaca
     3241 cgctggttct cccgccgctt gggtcgaaag acttttcggt tatgactggg ctcaacaaac
     3301 catcggttgc tctgatgccg ccgtcttccg tctttctgct caaggtcgtc ctgttctttt
     3361 cgtcaagacc gacctttctg gtgcccttaa tgaacttcaa gatgaagctg cccgtctttc
     3421 ttggcttgcc accaccggtg ttccttgcgc tgctgtcctt gacgttgtca ctgaagccgg
     3481 tagagactgg cttcttttag gtgaagtccc cggtcaagat cttctttctt ctcaccttgc
     3541 tcctgccgaa aaagtttcta tcatggctga tgctatgcgt cgtcttcata cccttgatcc
     3601 cgctacctgc cctttcgacc accaagccaa acatcgtatc gaacgtgctc gtactcgtat
     3661 ggaagccggt cttgtcgatc aagatgatct tgacgaagaa catcaaggtc ttgcccctgc
     3721 cgaacttttc gccagactta aggcccgtat gcccgacggt gaagatcttg tcgtcaccca
     3781 tggtgatgcc tgcttaccca atatcatggt tgaaaatggt cgtttttctg gtttcatcga
     3841 ctgtggtcgt cttggtgtcg ccgaccgtta tcaagatatt gccttagcta cccgtgatat
     3901 tgctgaagaa cttggtggtg aatgggctga ccgtttcctt gtcctttacg gtatcgccgc
     3961 tcccgattct caacgtatcg ccttctatcg tcttcttgac gaattcttct gacaattggt
     4021 tcgtggcgtg taggatagta tcgattaagt ttttcttttt atcttaatta ctagtaccaa
     4081 tcagtttaaa cgcgatgagc tccaattcgc cctatagtga gtcgtattac aattcactgg
     4141 ccgtcgtttt acaacgtcgt gactgggaaa accctggcgt tacccaactt aatcgccttg
     4201 cagcacatcc ccccttcgcc agctggcgta atagcgaaga ggcccgcacc gatcgccctt
     4261 cccaacagtt gcgtagcctg aatggcgaat gggacgcgcc ctgtagcggc gcattaagcg
     4321 cggcgggtgt ggtggttacg cgcagcgtga ccgctacact tgccagcgcc ctagcgcccg
     4381 ctcctttcgc tttcttccct tcctttctcg ccacgttcgc cggctttccc cgtcaagctc
     4441 taaatcgggg gctcccttta gggttccgat ttagtgcttt acggcacctc gaccccaaaa
     4501 aacttgatta gggtgatggt tcacgtagtg ggccatcgcc ctgatagacg gtttttcgcc
     4561 ctttgacgtt ggagtccacg ttctttaata gtggactctt gttccaaact ggaacaacac
     4621 tcaaccctat ctcggtctat tcttttgatt tataagggat tttgccgatt tcggcctatt
     4681 ggttaaaaaa tgagctgatt taacaaaaat ttaacgcgaa ttttaacaaa atattaacgt
     4741 ttacaattta ggtggcactt ttcggggaaa tgtgcgcgga acccctattt gtttattttt
     4801 ctaaatacat tcaaatatgt atccgctcat gagacaataa ccctgataaa tgcttcaata
     4861 atattgaaaa aggaagagta tgagtattca acatttccgt gtcgccctta ttcccttttt
     4921 tgcggcattt tgccttcctg tttttgctca cccagaaacg ctggtgaaag taaaagatgc
     4981 tgaagatcag ttgggtgcac gagtgggtta catcgaactg gatctcaaca gcggtaagat
     5041 ccttgagagt tttcgccccg aagaacgttt tccaatgatg agcactttta aagttctgct
     5101 atgtggcgcg gtattatccc gtattgacgc cgggcaagag caactcggtc gccgcataca
     5161 ctattctcag aatgacttgg ttgagtactc accagtcaca gaaaagcatc ttacggatgg
     5221 catgacagta agagaattat gcagtgctgc cataagcatg agtgataaca ctgcggccaa
     5281 cttacttctg acaacgatcg gaggaccgaa ggagctaacc gctttttttc acaacatggg
     5341 ggatcatgta actcgccttg atcgttggga accggagctg aatgaagcca taccaaacga
     5401 cgagcgtgac accacgatgc ctgtagcaat ggcaacaacg ttgcgcaaac tattaactgg
     5461 cgaactactt actctagctt cccggcaaca attaatagac tggatggagg cggataaagt
     5521 tgcaggacca cttctgcgct cggcccttcc ggctggctgg tttattgctg ataaatctgg
     5581 agccggtgag cgtgggtctc gcggtatcat tgcagcactg gggccagatg gtaagccctc
     5641 ccg
//
